# Supplementary material for: Psoriasis Is Associated With Elevated Gut IL-1α and Intestinal Microbiome Alterations
Source: Front Immunol. 2020 Oct 1;11:571319. doi: 10.3389/fimmu.2020.571319 (PMC7559734; doi:10.3389/fimmu.2020.571319)
Supplement: Supplementary file 2 [file Table_1.XLSX]

## Sheet: Cytokines_baseline
ID	Sex (F=1, M=2)	PSRS	Age	EDUC, uni-1, high school-2	Married(1), Single(2)	BMI	Heretability: 1-no paternal-2,maternal- 3, maternal&paternal - 4	PSRS duration, < 5 yrs -1; 5- 10yrs -2; >10-3.	Head hair damage,yes-1, no-2	PSRS type: vulgaris-1, large plaque-2, guttate-3, palmoplantar-4	Nail damage, yes-1,no-2	Flareup Seasonality: Spring -1, Summer-2, Fall-3, Winter-4, All yr round-5, None -6	PASI	PASI Severity (1=mild, 2=moderate, 3=severe)	EGF	FGF-2	Eotaxin	TGF-alpha	G-CSF	FIt-3L	GM-CSF	Fractalkine	IFNalpha2	IFNgamma	GRO	IL-10	MCP-3	IL-12p40	MDC	IL-12P70	PDGF AA	IL-13	PDGFAB/BB	IL-15	sCD40L	IL-17A	IL-1RA	IL-1alpha	IL-9	IL-1beta	IL-2	IL-3	IL-4	IL-5	IL-6	IL-7	IL-8	IP-10	MCP-1
TP002	1	1	34	1	2	32.7	1	2	1	1	2	1	10.2	2
TP003	2	1	31	1	1	29.03	1	3	1	1	2	4	8.7	2	15.03	3.51	2.99	2.71	1.95	0	15.87	0	54.3	1.79	0	0.7	119.65	100.47	5.03	56.97	1.86	2.94	2135.12	199.59	22.71	77.17	1.27	862.37	10.93	0	108.37	14.97	92.13	10.22	84.61	9.32	2.76	35.57	34.75
TP005	1	1	38	2	1	19.9	2	2	1	3	2	5	16.5	3
TP006	1	1	37	1	1	25.8	1	3	1	2	2	4	20.4	3	0	4.02	2.85	2.78	2.01	0	3.57	0	0	0	36.75	0	0	0	2.53	1.92	1.94	1.96	0.08	0	2.66	0.9	17.12	639.87	0	0	0	2.42	0	1.12	0	0	2.67	24.39	2.79
TP007	2	1	36	1	2	23.2	1	1	1	1	2	4	6	1	0	1.02	2.94	2.75	0.39	0	1.16	0	0	0	0	0	0	0	0	1.61	1.95	2.61	0.08	0	2.13	1.09	3.23	532.72	0	1.5	0	1.7	0	0.9	0	9.32	2.64	24.19	2.65
TP008	1	1	30	2	1	22.7	1	3	2	4	2	4	7.8	2	0	3.35	2.98	2.78	0.65	0	7.99	0	0	0.12	0	0.22	0	0	0	2	1.89	3	0.14	0	3.4	1.57	1.32	668.78	0	0	0	3.31	0	0.79	0	4.82	2.71	38.46	2.71
TP009	2	1	37	1	2	18.6	2	2	1	2	2	3	11.4	2	0	0.85	2.87	2.73	0.53	0	1.22	0	0	0	0	0	0	0	0	0	1.9	2.23	0.06	0	2.01	0	8.61	1064.22	0	292.98	0	1.5	0	0.85	0	0	3.46	18.12	2.79
TP010	1	1	31	2	1	20.7	1	2	1	1	2	4	6	1							48.56		101.34			148.4								347.55				664.45	1.18	9.35			55.67			34.39
TP011	1	1	38	1	1	21.09	1	3	1	2	2	4	10.2	2	0	5.66	3.15	2.78	5.88	0	4.58	0	0	0.52	0	0	0	0	5.03	3.82	1.83	2.31	0.1	3.5	2.5	0	20.8	197.48	0	369	0.23	1.36	0	0.83	0	0	3.06	23.9	3.27
TP013	2	1	42	2	1	22.96	2	3	2	3	1	3	11.4	2	0	1.77	2.84	2.75	0.77	0	15.76	0	0	0	0	0.2	0	0	0	0.79	1.91	2.85	0.17	1.59	2.02	0	1.04	941.26	0	0	0	2.03	0	0.79	0	0	2.69	31.52	2.78
TP014	1	1	32	2	2	22.3	1	2	1	2	2	6	11.4	2
TP015	2	1	30	1	1	31.4	1	3	1	4	2	4	6.3	1
TP016	1	1	42	1	1	25.6	2	2	1	1	2	6	6	1	48.58	155.03	3.25	2.92	96.22	214.67	20.2	4234.97	320.11	206.13	32	339.56	124.82	54.98	11.65	607.29	3.39	3.23	2526.57	362.59	1002.11	617.93	2021.96	1305.75	4.4	17.5	177.83	201.88	51.28	89.51	82.94	38.13	3.11	53.3	264.33
TP017	2	1	32	2	2	24.1	3	2	1	1	2	4	3.6	1	0	1.23	2.73	2.71	1.38	0	0	1.24	0	0	0	3.26	34.37	0	0	25.21	1.94	2.17	16.76	63.98	2.11	2.26	47.85	134.59	0	0	11.82	5.93	0	3.73	20.91	0	2.64	20.57	5.13
TP018	2	1	37	1	1	22.3	1	2	2	2	2	3	12.6	3
TP019	2	1	42	1	2	32.7	1	1	1	1	2	5	28.2	3
TP020	2	1	30	2	1	29.03	4	3	1	2	2	4	16.2	3	61.38	5.79	3.53	2.89	1.69	0	4.51	107.68	17.54	4.1	0	0.22	0	0	8.98	3.06	2.02	2.68	0.23	27.25	5.17	8.26	160.24	3152.67	0	19.09	3.53	2.08	2.43	0.76	0	12.59	2.84	53.43	3.42
TP021	1	1	34	1	1	19.9	1	2	1	1	2	4	19.8	3	26.04	84.96	3.38	3.44	24.36	0	18.8	246.12	227.86	1.17	0	200.69	312.72	57.77	1.66	1774.19	2.09	2.52	2107.7	773.73	14.68	16.48	86.21	1976.76	5.07	10.83	259.18	20.58	85.61	96.72	376.18	21.57	2.9	34.08	95.24
TP022	1	1	31	2	1	27.6	2	3	1	1	2	5	16.2	3
TP023	2	1	35	1	2	25.08	1	1	1	3	2	4	25.2	3	0	0.54	2.73	2.73	0.81	0	0.3	0	0	0	0	0	0	0	0	0.64	1.83	2.3	0.07	0	2.16	0	1.2	1058.24	0	9.84	0	2.38	0	0.83	0	0	2.64	17.06	2.7
TPK001	2	0	32	1	1	21.5									21.67	83.34	3.65	3.08	28.16	6.03	10.79	205.51	68.13	8.87	0	3.26	0	15.16	14.86	10.41	2.01	4.5	0.29	8.49	7.61	5.28	443.72	272.6	0	20.2	3.41	6.3	89.6	1.61	0	29.63	2.92	41.69	3.76
TPK002	2	0	30	1	1	25.8
TPK003	2	0	31	1	1	23.7									58.24	1.77	2.89	2.77	0.63	0	10.36	0	0	0	0	0.22	0	0	0	0.21	2.33	2.29	0.09	0	2.44	0.67	1.22	87.82	0	0	0	2.93	19.06	0.68	0	0	2.7	33.07	2.7
TPK004	2	0	33	1	1	25.8
TPK005	2	0	35	1	1	23.2									0	10.49	3.07	2.8	1	0	2.74	0	0	0	0	0	0	0	1.96	1	1.88	2.38	0.09	0	3,49	0.25	137,42	75,14	0	22.51	0	1.47	0	0.7	0	0	2.94	10.87	2.96
TPK006	2	0	34	2	1	22.7
TPK007	2	0	33	1	1	18.6									0	1.34	2.89	2.73	0.45	0	1.98	0	86.09	0	0	0	0	0	1.34	1.61	1.9	2.59	0.21	18.61	2.41	0	1.15	313.8	0	0.21	0.53	2.87	0	1.29	0	0	2.67	27.56	3.02
TPK008	2	0	33	2	1	20.7
TPK009	2	0	31	1	1	21.09
TPK010	2	0	34	1	1	22.96
TPK011	1	0	33	1	1	22.3
TPK012	1	0	36	1	1	31.4
TPK013	1	0	37	1	1	25.6									0	5.79	2.84	2.78	0.84	0	2.37	0	0	0	0	0	0	0	2.44	1.49	1.85	2.46	0.08	0	2.4	0	1.04	99,74	0	0	0	2.6	0	0.82	0	0	2.63	15.98	2.7
TPK014	2	0	32	2	1	24.1									0	0.87	2.77	2.73	0.33	0	0.97	0	0	0	0	0	0	0	0	0	1.85	2.17	0.07	0	2.01	0	0.87	210.66	0	0	0	1.5	0	0.7	0	0	2.59	18.8	2.69
TPK015	1	0	31	1	1	22.3									183.27	555.31	81.01	15.44	723.35	257.95	129.11	2207.88	661.51	173.23	200.41	92.54	181.91	391.42	144.77	228.39	5.56	112.26	361	123.22	414.97	71.58	411	372.05	59.04	72.26	64.77	62.33	1089.37	31.48	104.49	177.12	12.53	193.55	84.84
TPK016	1	0	33	1	1	32.7									0	0.89	2.68	2.74	0.41	0	7.75	0	0	0	0	0	0	0	0	0	1.82	1.93	0.07	0	1.71	0	3.29	215.34	0	35.96	0	1.25	0	0.9	0	0	2.68	11.75	2.76
TPK017	1	0	36	2	1	29.03									0	3.2	2.99	2.8	2.33	0	4.71	0	0	0.12	0	0	0	0	3.16	1.27	2	2.86	0.11	0	2.44	2.13	1.01	462,22	0	0	0	2.98	23.82	0.94	0	0	2.72	33.07	2.94
TPK018	1	0	32	1	1	19.9
TPK019	1	0	31	2	1	19.8									0	0.85	2.83	2.74	0.56	0	1.16	0	0	0	0	0	0	0	0	0.09	1.89	2.1	0.09	0	2.33	1.5	17.88	138.05	0	0	0	1.9	0	0.95	0	0	2.65	26.15	2.75
TPK020	1	0	33	1	2	25.08
[truncated: 12 more columns]

## Sheet: Cytokines_V1-V3
EGF_V1	FGF_V1	Eotaxin_V1	TGF-α_V1	G-CSF_V1	FIt-3L_V1	GM-CSF_V1	Fractalkine_V1	IFNα2_V1	IFNγ_V1	GRO_V1	IL-10_V1	MCP-3_V1	IL-12p40_V1	MDC_V1	IL-12P70_V1	PDGF_V1	IL-13_V1	PDGFAB/BB_V1	IL-15_V1	sCD40L_V1	IL-17A_V1	IL-1RA_V1	IL-1α_V1	IL-9_V1	IL-1β_V1	IL-2_V1	IL-3_V1	IL-4_V1	IL-5_V1	IL-6_V1	IL-7_V1	IL-8_V1	IP-10_V1	MCP-1_V1	MIP-1α_V1	MIP-1β_V1	RANTES_V1	TNFα_V1	TNFβ_V1	VEGF_V1	IgA_V1	IgG1_V1	IgG2_V1	IgG3_V1	IgG4_V1	IgM_V1	EGF_V2	FGF_V2	Eotaxin_V2
15.03	3.51	2.99	2.71	1.95	0	15.87	0	54.3	1.79	0	0.7	119.65	100.47	5.03	56.97	1.86	2.94	2135.12	199.59	22.71	77.17	1.27	862.37	10.93	0	108.37	14.97	92.13	10.22	84.61	9.32	2.76	35.57	34.75	3.22	163.5	0.17	20.93	1.47	1.06	15.89	17.63	0	0	0.05	0.78	0	3.75	3
																																									0.55	39.53	0	0	0.16	1
0	4.02	2.85	2.78	2.01	0	3.57	0	0	0	36.75	0	0	0	2.53	1.92	1.94	1.96	0.08	0	2.66	0.9	17.12	639.87	0	0	0	2.42	0	1.12	0	0	2.67	24.39	2.79	3.1	23.63	0.16	2.39	1.49	0.38	0	2.17	0	0	0	0.27	0	1.85	2.88
0	1.02	2.94	2.75	0.39	0	1.16	0	0	0	0	0	0	0	0	1.61	1.95	2.61	0.08	0	2.13	1.09	3.23	532.72	0	1.5	0	1.7	0	0.9	0	9.32	2.64	24.19	2.65	3.09	20.9	0.16	2.36	1.41	0.37	0	0	0	0	0.02	0.42	0	3.2	3
0	3.35	2.98	2.78	0.65	0	7.99	0	0	0.12	0	0.22	0	0	0	2	1.89	3	0.14	0	3.4	1.57	1.32	668.78	0	0	0	3.31	0	0.79	0	4.82	2.71	38.46	2.71	3.1	36.7	0.16	2.28	1.49	0.66		8.86	78.34	0	0.46	1.27	0	6.06	2.89
0	0.85	2.87	2.73	0.53	0	1.22	0	0	0	0	0	0	0	0	0	1.9	2.23	0.06	0	2.01	0	8,61	1064,22	0	292.98	0	1.5	0	0.85	0	0	3.46	18.12	2.79	3.08	0	0.16	2.19	1.39	0.4	0	8.69	0	0	0	0.56	0	0.98	2.8
29.6	20.33	3.46	2.77	109.85	37.01	48.56	592.23	101.34	46.7	33.41	148.4	206.78	103.54	4.87	629.48	2.18	2.77	646.12	347.55	57.42	14.52	1032.35	664.45	1.18	9.35	132.38	45.18	55.67	29.74	295.6	34.39	2.85	31.43	571.57	89.75	182.39	0.16	92.72	1.52	789.36	0.13	2.69	0	0	0.03	0.31	30.53	10.02	3.14
0	5.66	3.15	2.78	5.88	0	4.58	0	0	0.52	0	0	0	0	5.03	3.82	1.83	2.31	0.1	3.5	2.5	0	20.8	197.48	0	369	0.23	1.36	0	0.83	0	0	3.06	23.9	3.27	3.16	9.81	0.15	2.72	1.54	0.93	58.26	0	0	0.07	0	3.32	0	1.09	2.76
0	1.77	2.84	2.75	0.77	0	15,76	0	0	0	0	0.2	0	0	0	0.79	1.91	2.85	0.17	1.59	2.02	0	1.04	941.26	0	0	0	2.03	0	0.79	0	0	2.69	31.52	2.78	3.1	33.79	0.16	2.47	1.43	0.31	15.29	0	0	0	0	0.45	0	2.22	2.82
																																									8.86	6.9	0	0	0	0.76
																																									7.6	17.22	0	0	0.13	1.06
48.58	155.03	3.25	2.92	96.22	214.67	20.2	4234.97	320.11	206.13	32	339.56	124.82	54.98	11.65	607.29	3.39	3.23	2526.57	362.59	1002.11	617.93	2021.96	1305.75	4.4	17.5	177.83	201.88	51.28	89.51	82.94	38.13	3.11	53.3	264.33	101.71	1098.77	0.17	186.02	1.86	502.67	0.84	17.22	0	0	0	0.51	76.08	1.17	2.92
0	1.23	2.73	2.71	1.38	0	0	1.24	0	0	0	3.26	34.37	0	0	25.21	1.94	2.17	16.76	63.98	2.11	2.26	47.85	134.59	0	0	11.82	5.93	0	3.73	20.91	0	2.64	20.57	5.13	3.25	10.76	0.16	2.5	1.45	4.57		78.41	85.05	3.79	9.86	6.04	0	1.51	2.77
																																										4.1	0	0	0.02	0.82
																																									79.76	0	0	0	0.07	0.89
61.38	5.79	3.53	2.89	1.69	0	4.51	107.68	17.54	4.1	0	0.22	0	0	8.98	3.06	2.02	2.68	0.23	27.25	5.17	8.26	160.24	3152.67	0	19.09	3.53	2.08	2.43	0.76	0	12.59	2.84	53.43	3.42	3.22	11.13	0.17	3.24	1.83	2.24	3.28	9.37	0	0	0	0.84	14.07	44.19	3.23
26.04	84.96	3.38	3.44	24.36	0	18.8	246.12	227.86	1.17	0	200.69	312.72	57.77	1.66	1774.19	2.09	2.52	2107.7	773.73	14.68	16.48	86.21	1976.76	5.07	10.83	259.18	20.58	85.61	96.72	376.18	21.57	2.9	34.08	95.24	5.48	79.08	0.17	5.15	1.68	197.78	2.84	0	0	0	0.11	0.37	41.28	43.19	3.35
																																									88.71	3.87	0	0	0	0.69
0	0.54	2.73	2.73	0.81	0	0.3	0	0	0	0	0	0	0	0	0.64	1.83	2.3	0.07	0	2.16	0	1.2	1058,24	0	9.84	0	2.38	0	0.83	0	0	2.64	17.06	2.7	3.1	2.96	0.15	2.38	1.38	0.22	180.23	26.35	171.84	0.12	0.26	28.7	0	1.05	2.88
																																										6.71	0	0.18	0.2	0.77
[truncated: 91 more columns]

## Sheet: LefSe analysis
OOO	Pvalues	FDR	CONTROL	PSORIASIS	LDAscore
OTU_0129	0.0054438	0.86793	1357.4	24536	4.06
OTU_0131	0.0057365	0.86793	222.98	26066	4.11
OTU_0180	0.012534	0.86793	2209.3	14845	3.8
OTU_1333	0.017893	0.86793	552.81	2719.9	3.04
OTU_0603	0.020126	0.86793	1511.8	4104.2	3.11
OTU_0857	0.020807	0.86793	742.51	3839.7	3.19
OTU_0868	0.023045	0.86793	533.17	2435.6	2.98
OTU_0502	0.023842	0.86793	12424	5994.4	-3.51
OTU_0137	0.023877	0.86793	1029	22579	4.03
OTU_0644	0.025404	0.86793	27.999	7907.8	3.6
OTU_1104	0.026497	0.86793	6794	2290.3	-3.35
OTU_0318	0.026649	0.86793	16593	9278.8	-3.56
OTU_0045	0.027689	0.86793	543.27	6558.7	3.48
OTU_0736	0.029392	0.86793	7244.8	3674	-3.25
OTU_0273	0.029392	0.86793	3530.3	10326	3.53
OTU_0101	0.03043	0.86793	171.94	32900	4.21
OTU_2322	0.031004	0.86793	127.37	902.6	2.59
OTU_0491	0.032464	0.86793	2201.5	6778.2	3.36
OTU_1809	0.032779	0.86793	251.62	1691.1	2.86
OTU_1523	0.032779	0.86793	3986	1440.9	-3.11
OTU_1031	0.032951	0.86793	5050.9	2624.1	-3.08
OTU_0451	0.033068	0.86793	13890	6800	-3.55
OTU_0033	0.03883	0.86793	10137	96698	4.64
OTU_0526	0.040706	0.86793	9890.5	5918.1	-3.3
OTU_0291	0.044534	0.86793	3619.3	11886	3.62
OTU_0108	0.044534	0.86793	4689	25505	4.02
OTU_0286	0.044892	0.86793	15175	10350	-3.38
OTU_0288	0.045132	0.86793	19798	9347	-3.72
OTU_0594	0.045275	0.86793	12619	5183.1	-3.57
OTU_0764	0.045669	0.86793	3693.4	2110.4	-2.9
OTU_1099	0.047102	0.86793	68.969	5571.1	3.44
OTU_2104	0.049106	0.86793	41.327	1676.5	2.91
OTU_0624	0.050109	0.86793	9690.1	4611.7	-3.4
OTU_0613	0.05545	0.86793	10994	5340.7	-3.45
OTU_0315	0.05545	0.86793	16125	8928.5	-3.56
OTU_0308	0.05545	0.86793	18455	9492.8	-3.65
OTU_0245	0.058083	0.86793	1998.7	14216	3.79
OTU_1206	0.060187	0.86793	3895.4	2289.5	-2.91
OTU_1476	0.060721	0.86793	574.15	1589.6	2.71
OTU_0437	0.061079	0.86793	14510	7422	-3.55
OTU_1068	0.061747	0.86793	5885.3	2471.1	-3.23
OTU_0934	0.064823	0.86793	773.1	5284.7	3.35
OTU_0546	0.065004	0.86793	271.16	4263.8	3.3
OTU_0616	0.067087	0.86793	11112	5033.3	-3.48
OTU_0728	0.067362	0.86793	10134	3788.7	-3.5
OTU_1000	0.073895	0.86793	5764.3	2718.5	-3.18
OTU_0486	0.073968	0.86793	14034	6062.4	-3.6
OTU_0573	0.074065	0.86793	9818.9	5715.3	-3.31
OTU_0340	0.074065	0.86793	18400	9315.6	-3.66
OTU_0219	0.074065	0.86793	22054	12081	-3.7
OTU_0008	0.074097	0.86793	78053	362800	5.15
OTU_1293	0.076187	0.86793	402.24	1322.9	2.66
OTU_1835	0.076658	0.86793	226.39	688.66	2.37
OTU_1493	0.076992	0.86793	227.28	1659.3	2.86
OTU_1719	0.078961	0.86793	310.52	1480.6	2.77
OTU_0938	0.080152	0.86793	6626.8	3091.2	-3.25
OTU_0179	0.08024	0.86793	9454.8	17668	3.61
OTU_0499	0.081202	0.86793	11118	6118.1	-3.4
OTU_0796	0.081304	0.86793	8066.7	4159.8	-3.29
OTU_0509	0.081304	0.86793	12494	5703.8	-3.53
OTU_0487	0.081304	0.86793	13345	6278.1	-3.55
OTU_0263	0.081304	0.86793	18282	10080	-3.61
OTU_0678	0.08131	0.86793	1429	4379.4	3.17
OTU_0413	0.081338	0.86793	18563	7851.3	-3.73
OTU_0159	0.081338	0.86793	30060	16456	-3.83
OTU_2400	0.082507	0.86793	422.98	923.92	2.4
OTU_1191	0.083269	0.86793	978.85	1803.3	2.62
OTU_0518	0.089	0.86793	13315	6047	-3.56
OTU_0329	0.089107	0.86793	14691	9256.1	-3.43
OTU_1019	0.089319	0.86793	520.75	1185.3	2.52
OTU_1759	0.089319	0.86793	415.12	1769.7	2.83
OTU_1426	0.091377	0.86793	3454.5	1767	-2.93
OTU_0687	0.0929	0.86793	9576.3	4513.1	-3.4
OTU_0978	0.095356	0.86793	394.42	961.41	2.45
OTU_1768	0.095356	0.86793	339.16	1564	2.79
OTU_1391	0.09545	0.86793	4175.1	1878.9	-3.06
OTU_0693	0.097166	0.86793	10547	4025.3	-3.51
OTU_1108	0.097242	0.86793	425.68	3069.2	3.12
OTU_0538	0.09739	0.86793	12267	6375.2	-3.47
OTU_0017	0.09739	0.86793	44369	116090	4.55
OTU_0899	0.097502	0.86793	7789.5	2987	-3.38
OTU_0455	0.097502	0.86793	14736	6963.6	-3.59
OTU_0368	0.097502	0.86793	17977	8643.6	-3.67
OTU_0040	0.097502	0.86793	62808	45758	-3.93
OTU_0305	0.097539	0.86793	21274	10282	-3.74
OTU_0474	0.09795	0.86793	6496.2	3235.3	-3.21
OTU_0948	0.09795	0.86793	288.54	3694.8	3.23
OTU_1977	0.10076	0.86793	312.5	1337.1	2.71
OTU_0893	0.10221	0.86793	2649.2	3347.9	2.54
OTU_0795	0.10617	0.86793	6139.8	3480.2	-3.12
OTU_1064	0.10617	0.86793	6092.8	3167.8	-3.17
OTU_0417	0.10652	0.86793	18098	7708.8	-3.72
OTU_1917	0.10704	0.86793	235.12	881.49	2.51
OTU_1336	0.10991	0.86793	3965.2	1976.5	-3
OTU_1179	0.11133	0.86793	587.36	3204	3.12
OTU_0960	0.1121	0.86793	3070.4	2786.6	-2.15
OTU_0919	0.11437	0.86793	821.92	4905.9	3.31
OTU_0981	0.1148	0.86793	7321.7	2802.9	-3.35
OTU_0744	0.11541	0.86793	5440.4	3810.4	-2.91
OTU_0994	0.11582	0.86793	5836.1	3022.9	-3.15
OTU_0366	0.11618	0.86793	15066	8138	-3.54
OTU_0357	0.11618	0.86793	15515	8431.3	-3.55
OTU_0222	0.11618	0.86793	22462	12063	-3.72
OTU_0229	0.11622	0.86793	19537	12474	-3.55
OTU_1730	0.11661	0.86793	802.62	284.18	-2.42
OTU_0817	0.11721	0.86793	400.49	1915.9	2.88
OTU_0529	0.11956	0.86793	1034.2	7142.9	3.49
OTU_0884	0.12089	0.86793	7520.1	3573.6	-3.3
OTU_1611	0.12301	0.86793	3076.9	1384.2	-2.93
OTU_0134	0.12494	0.86793	423.11	1727.8	2.82
OTU_0478	0.12639	0.86793	10945	6997	-3.3
OTU_0475	0.12652	0.86793	10724	6230.8	-3.35
OTU_0178	0.12652	0.86793	28468	15036	-3.83
OTU_0322	0.12656	0.86793	14497	9195	-3.42
OTU_0323	0.12656	0.86793	17473	8098.1	-3.67
OTU_0163	0.12789	0.86793	11010	3615.3	-3.57
OTU_1544	0.13049	0.86793	3979.2	1504.3	-3.09
OTU_0376	0.13233	0.86793	1135.9	9287.2	3.61
OTU_0407	0.13401	0.86793	5976.8	912.54	-3.4
OTU_0760	0.13515	0.86793	5939.5	3725.9	-3.04
OTU_0377	0.13515	0.86793	5237.6	8218.4	3.17
OTU_0784	0.13673	0.86793	9625.9	3706.7	-3.47
OTU_0714	0.13717	0.86793	6162.5	3975.5	-3.04
OTU_0926	0.13743	0.86793	5331.1	2784.9	-3.11
OTU_0233	0.13743	0.86793	19867	11717	-3.61
OTU_0332	0.13756	0.86793	14115	8481.9	-3.45
OTU_0485	0.14392	0.86793	1988.7	5202.2	3.21
OTU_1369	0.14456	0.86793	702.59	1334.3	2.5
OTU_0903	0.14456	0.86793	9690.7	1557.5	-3.61
OTU_1694	0.14757	0.86793	145.99	1661.9	2.88
OTU_0855	0.1492	0.86793	4993.6	3436.3	-2.89
OTU_0287	0.1492	0.86793	19655	9772.6	-3.69
OTU_0971	0.14934	0.86793	4733.5	3021.6	-2.93
OTU_0427	0.14934	0.86793	10813	7508.5	-3.22
OTU_0873	0.14934	0.86793	6967.8	3251.5	-3.27
OTU_0284	0.14934	0.86793	15624	10307	-3.42
OTU_0272	0.14934	0.86793	20055	11617	-3.63
OTU_0160	0.14934	0.86793	28519	16972	-3.76
OTU_0360	0.14938	0.86793	14605	9376.2	-3.42
OTU_1260	0.15151	0.86793	536	1742	2.78
OTU_2184	0.15421	0.86793	194.85	814.2	2.49
OTU_0067	0.1555	0.86793	21570	43575	4.04
OTU_0113	0.15929	0.86793	40605	6983.4	-4.23
OTU_1777	0.16064	0.86793	185.1	653.49	2.37
OTU_1380	0.16108	0.86793	316.2	2419.1	3.02
OTU_0589	0.16123	0.86793	1203.1	6634.6	3.43
OTU_0404	0.16123	0.86793	1726	11451	3.69
OTU_0927	0.16172	0.86793	4571.8	2968.1	-2.9
OTU_0581	0.16172	0.86793	8330.5	5507.3	-3.15
OTU_0530	0.16186	0.86793	11404	6125.7	-3.42
OTU_0401	0.16186	0.86793	14704	8644.3	-3.48
OTU_0536	0.16186	0.86793	12066	5961.5	-3.48
OTU_0521	0.16186	0.86793	13088	6597	-3.51
OTU_0306	0.16186	0.86793	18518	9864	-3.64
OTU_1043	0.16446	0.86793	4366.1	3051.6	-2.82
OTU_0094	0.16446	0.86793	7241.8	23481	3.91
OTU_1160	0.1645	0.86793	990.99	3544	3.11
OTU_1615	0.1661	0.86793	160.85	712.16	2.44
OTU_1684	0.16619	0.86793	364.95	1360.7	2.7
OTU_0912	0.16619	0.86793	4156.1	1153.6	-3.18
OTU_0032	0.16799	0.86793	12278	87312	4.57
OTU_0325	0.17353	0.86793	6747.5	18570	3.77
OTU_0850	0.17425	0.86793	8469.2	3110.7	-3.43
OTU_0105	0.17425	0.86793	2804	43040	4.3
OTU_0548	0.17473	0.86793	2387.2	5347.3	3.17
OTU_0564	0.17473	0.86793	10562	5578.3	-3.4
OTU_2255	0.17481	0.86793	566.55	554.56	-0.845
OTU_0558	0.17502	0.86793	9518.5	5221.3	-3.33
OTU_0696	0.17502	0.86793	8521.1	3988.8	-3.36
OTU_0200	0.17516	0.86793	26900	13597	-3.82
OTU_0928	0.17518	0.86793	2224	2079.2	-1.87
OTU_0242	0.17521	0.86793	21601	12542	-3.66
OTU_0298	0.1755	0.86793	4270.5	1150.1	-3.19
OTU_0189	0.18307	0.86793	1793.1	10908	3.66
OTU_0064	0.18336	0.86793	5272.5	14909	3.68
OTU_1098	0.18515	0.86793	4451.9	2519	-2.99
OTU_1486	0.18539	0.86793	768.12	994.74	2.06
OTU_1374	0.18655	0.86793	3948.8	1805	-3.03
OTU_0915	0.18655	0.86793	5307	2815.2	-3.1
OTU_0030	0.18802	0.86793	24238	100060	4.58
OTU_1221	0.18833	0.86793	3170.1	2144.5	-2.71
OTU_0896	0.18833	0.86793	8415.8	3090.1	-3.43
OTU_0507	0.18882	0.86793	9092.8	5900.1	-3.2
OTU_0556	0.18912	0.86793	8892.1	5141.4	-3.27
OTU_0459	0.18912	0.86793	13213	7190.3	-3.48
OTU_0492	0.18926	0.86793	12777	5930.6	-3.53
OTU_1931	0.18953	0.86793	1217.5	601.47	-2.49
OTU_1049	0.18989	0.86793	370.08	3336.5	3.17
OTU_1612	0.19297	0.86793	3170.9	1146.1	-3.01
OTU_2317	0.19891	0.86793	507.57	631.82	1.8
OTU_0871	0.19977	0.86793	865.82	2767.1	2.98
OTU_0902	0.20323	0.86793	4712.6	3368.6	-2.83
OTU_0450	0.20399	0.86793	946.83	4553.8	3.26
OTU_0854	0.20403	0.86793	4087.1	3384.7	-2.55
OTU_0983	0.20403	0.86793	6765	3052.9	-3.27
OTU_0634	0.20403	0.86793	9490.4	4572	-3.39
OTU_0675	0.20419	0.86793	7554.8	3813.4	-3.27
OTU_0382	0.20419	0.86793	12329	7907.3	-3.34
OTU_0254	0.20419	0.86793	21343	12864	-3.63
OTU_0205	0.20419	0.86793	21955	13094	-3.65
OTU_0266	0.20424	0.86793	16860	12147	-3.37
OTU_0236	0.20424	0.86793	19867	12330	-3.58
OTU_0224	0.20424	0.86793	26155	12102	-3.85
OTU_0060	0.20424	0.86793	13281	46580	4.22
OTU_0519	0.20497	0.86793	2567.6	7204.6	3.37
OTU_1876	0.2059	0.86793	1411.4	299.54	-2.75
OTU_1095	0.2059	0.86793	3542.5	910.7	-3.12
OTU_0632	0.20745	0.86793	3561.1	1651	-2.98
OTU_2010	0.2085	0.86793	1279.4	1040.5	-2.08
OTU_0050	0.2115	0.86793	12360	28163	3.9
OTU_2631	0.21227	0.86793	90.267	547.99	2.36
OTU_1363	0.21566	0.86793	3845.9	1864.3	-3
OTU_1514	0.217	0.86793	524.32	3046	3.1
OTU_1207	0.21711	0.86793	6618.7	2466.5	-3.32
OTU_0147	0.21711	0.86793	5062.5	21967	3.93
OTU_1061	0.21897	0.86793	3569.4	2914.7	-2.52
OTU_0660	0.21948	0.86793	7857.7	5279.2	-3.11
OTU_0537	0.21979	0.86793	8709.1	5725.2	-3.17
OTU_0697	0.21979	0.86793	7626.8	4247.6	-3.23
OTU_0457	0.21979	0.86793	15712	6967.4	-3.64
OTU_0567	0.21994	0.86793	8475.5	5755.6	-3.13
OTU_0201	0.21994	0.86793	23098	13177	-3.7
OTU_0271	0.21994	0.86793	23602	12361	-3.75
OTU_0190	0.22032	0.86793	17762	13375	-3.34
OTU_1202	0.22131	0.86793	1283.7	3147.6	2.97
OTU_1037	0.22382	0.86793	1066.2	2895.4	2.96
OTU_0944	0.22768	0.86793	4513.6	3165.2	-2.83
OTU_0533	0.23356	0.86793	457.83	5537.9	3.41
OTU_0762	0.23557	0.86793	5656	4365.7	-2.81
OTU_1379	0.23557	0.86793	4810.7	2121	-3.13
OTU_0717	0.23609	0.86793	6966	4279.9	-3.13
OTU_0430	0.2364	0.86793	16335	6584.6	-3.69
OTU_0547	0.23656	0.86793	7105.2	5251.2	-2.97
OTU_0524	0.23656	0.86793	11269	6289.5	-3.4
OTU_0551	0.23656	0.86793	11288	5808.6	-3.44
OTU_0335	0.23656	0.86793	16523	9217.9	-3.56
OTU_0336	0.23661	0.86793	18929	9637.3	-3.67
OTU_0015	0.23661	0.86793	66546	187940	4.78
OTU_0619	0.23789	0.86793	2253.4	1542.6	-2.55
OTU_0820	0.23789	0.86793	1208.5	2097.6	2.65
OTU_0554	0.23789	0.86793	420.24	5623.6	3.42
OTU_0891	0.2408	0.86793	1398.6	2197	2.6
OTU_1180	0.24083	0.86793	789.09	2082	2.81
OTU_0702	0.24083	0.86793	687.6	6354.9	3.45
OTU_2434	0.24383	0.86793	430.55	610.44	1.96
OTU_0651	0.24383	0.86793	6011.3	3408.2	-3.11
OTU_0755	0.24472	0.86793	9565	3743.7	-3.46
OTU_1527	0.25112	0.86793	2220.9	1585.3	-2.5
OTU_0073	0.25112	0.86793	67334	38956	-4.15
OTU_0945	0.25224	0.86793	6264.8	2956.7	-3.22
OTU_0144	0.25224	0.86793	8014	21069	3.81
OTU_0061	0.25231	0.86793	65779	31466	-4.23
OTU_1124	0.25303	0.86793	3750.9	2686.8	-2.73
OTU_0761	0.25356	0.86793	6554.4	3885.9	-3.13
OTU_0102	0.25356	0.86793	11159	33313	4.04
OTU_0680	0.25388	0.86793	7890.3	4211.8	-3.26
OTU_0052	0.25388	0.86793	50922	33670	-3.94
OTU_0223	0.25404	0.86793	16964	12249	-3.37
OTU_0261	0.25404	0.86793	17531	11313	-3.49
OTU_0372	0.25404	0.86793	15988	8164.7	-3.59
OTU_0354	0.25409	0.86793	14826	9132.1	-3.45
OTU_0405	0.25409	0.86793	14715	8372.7	-3.5
OTU_0328	0.25409	0.86793	17459	9111	-3.62
OTU_0371	0.25409	0.86793	17837	8130.6	-3.69
OTU_0389	0.25866	0.86793	2783.5	4354.7	2.9
OTU_1187	0.25977	0.86793	968.72	578.01	-2.29
OTU_1013	0.26046	0.86793	1015.9	2085	2.73
OTU_0664	0.26046	0.86793	1593.9	3640.5	3.01
OTU_1006	0.2613	0.86793	4901.6	2647.9	-3.05
OTU_0995	0.2613	0.86793	6181.3	2947.5	-3.21
OTU_0786	0.2613	0.86793	8238.3	3644.4	-3.36
OTU_0671	0.2613	0.86793	1301.3	7560.8	3.5
OTU_0260	0.26222	0.86793	498.93	2164.4	2.92
OTU_0875	0.26263	0.86793	6903.3	3313.8	-3.25
OTU_0107	0.26351	0.86793	26465	55423	4.16
OTU_0211	0.26361	0.86793	6491.9	5205.6	-2.81
OTU_0965	0.26361	0.86793	1906.9	591.2	-2.82
OTU_1020	0.26361	0.86793	2793.1	1159.6	-2.91
OTU_1158	0.26945	0.86793	2305.6	2010.6	-2.17
OTU_1228	0.26945	0.86793	4242.7	2331.2	-2.98
OTU_0676	0.27138	0.86793	6723.2	4694.6	-3.01
OTU_0727	0.27138	0.86793	7253.3	3882.5	-3.23
OTU_2120	0.27139	0.86793	669.25	1066.2	2.3
OTU_0645	0.27139	0.86793	1335.1	4782.2	3.24
OTU_0041	0.27224	0.86793	77347	47894	-4.17
OTU_0630	0.2724	0.86793	6602.6	5282.5	-2.82
OTU_0612	0.2724	0.86793	7940.3	5209.7	-3.14
OTU_0415	0.2724	0.86793	12390	7896.8	-3.35
OTU_0279	0.2724	0.86793	22199	10601	-3.76
OTU_0225	0.27245	0.86793	17449	13461	-3.3
OTU_0128	0.27245	0.86793	27167	19244	-3.6
OTU_0202	0.27245	0.86793	26577	12104	-3.86
OTU_0703	0.27298	0.86793	3469.8	2205.9	-2.8
OTU_1492	0.27426	0.86793	625.1	1984.8	2.83
OTU_0006	0.28009	0.86793	27145	250230	5.05
OTU_0917	0.28143	0.86793	9333.6	3254.1	-3.48
OTU_0559	0.28143	0.86793	13101	6115.9	-3.54
OTU_0285	0.28263	0.86793	4385.6	2723.9	-2.92
OTU_0214	0.28416	0.86793	27682	2944.1	-4.09
OTU_0833	0.28447	0.86793	402.72	2857.1	3.09
OTU_2086	0.28506	0.86793	478.32	504.93	1.16
OTU_0752	0.28715	0.86793	2258.9	4403.3	3.03
OTU_0346	0.28868	0.86793	4315.4	3803.7	-2.41
OTU_1092	0.28868	0.86793	4940.8	2578.7	-3.07
OTU_0155	0.28982	0.86793	35726	21813	-3.84
OTU_0715	0.29063	0.86793	6331.7	3963	-3.07
OTU_0708	0.29149	0.86793	7359.9	4403.9	-3.17
OTU_0648	0.29149	0.86793	8876.2	4292	-3.36
OTU_0465	0.29165	0.86793	9654.9	6685.7	-3.17
OTU_0302	0.29165	0.86793	22072	9782.9	-3.79
OTU_0230	0.2917	0.86793	21852	12932	-3.65
OTU_0243	0.2917	0.86793	22014	12234	-3.69
OTU_0203	0.2917	0.86793	23864	13879	-3.7
OTU_0483	0.2917	0.86793	17376	7142	-3.71
OTU_1208	0.29595	0.86793	636.17	3240.8	3.12
OTU_1624	0.29615	0.86793	272.76	3488.9	3.21
OTU_1349	0.29971	0.86793	1781.8	2140.7	2.26
OTU_0950	0.29977	0.86793	5967.2	2840	-3.19
OTU_1101	0.30065	0.86793	905.9	1409.6	2.4
OTU_1652	0.3007	0.86793	199.81	1296.7	2.74
OTU_1251	0.3007	0.86793	938.72	2145.1	2.78
OTU_0947	0.3007	0.86793	2073	570.61	-2.88
OTU_0253	0.3007	0.86793	9918.9	540.92	-3.67
OTU_0852	0.30112	0.86793	5593.7	3309.5	-3.06
OTU_1016	0.30112	0.86793	5481.2	2823.2	-3.12
OTU_0082	0.30112	0.86793	4275.2	37590	4.22
OTU_0410	0.30161	0.86793	16914	8585.7	-3.62
OTU_0037	0.30161	0.86793	39113	18999	-4
OTU_1552	0.30501	0.86793	1988.7	1784.2	-2.01
OTU_1085	0.30635	0.86793	1398.1	1614.1	2.04
OTU_2513	0.30635	0.86793	253.98	1022.3	2.59
OTU_0886	0.30707	0.86793	1063.1	3530.4	3.09
OTU_0704	0.31077	0.86793	6047.2	3917.7	-3.03
OTU_1177	0.31077	0.86793	5427.2	2312.8	-3.19
OTU_0698	0.31077	0.86793	8437.5	4360.4	-3.31
OTU_0940	0.31163	0.86793	4394.5	3283.6	-2.75
OTU_1050	0.31163	0.86793	4612.9	3258.9	-2.83
OTU_0505	0.31163	0.86793	9379.5	5979.4	-3.23
OTU_0469	0.31163	0.86793	16391	6522.7	-3.69
OTU_0080	0.31163	0.86793	13807	40140	4.12
OTU_0532	0.31179	0.86793	8967.5	6033.8	-3.17
OTU_1153	0.31179	0.86793	6285.5	2505.4	-3.28
OTU_0384	0.31179	0.86793	13276	8154.4	-3.41
OTU_0255	0.31179	0.86793	17551	10722	-3.53
OTU_0396	0.31179	0.86793	19337	7689.5	-3.77
OTU_0434	0.31185	0.86793	11149	7879.9	-3.21
OTU_0472	0.31185	0.86793	12715	6648.4	-3.48
OTU_0476	0.31185	0.86793	13730	7705	-3.48
OTU_0176	0.31185	0.86793	32608	14460	-3.96
OTU_0003	0.31185	0.86793	293860	657800	5.26
OTU_0642	0.3132	0.86793	2254.8	3021.7	2.58
OTU_1408	0.31698	0.86793	4062.2	1724	-3.07
OTU_1165	0.31726	0.86793	2873	2237.6	-2.5
OTU_0869	0.32075	0.86793	2736.4	1948.6	-2.6
OTU_1390	0.3227	0.86793	423.34	1738.8	2.82
OTU_0587	0.32659	0.86793	1737	2523.9	2.6
OTU_0626	0.32786	0.86793	1537.9	3621.9	3.02
OTU_0709	0.32786	0.86793	2655.8	5233.1	3.11
OTU_0277	0.32786	0.86793	9438.9	5728.5	-3.27
OTU_1282	0.32982	0.86793	4583.8	380.28	-3.32
OTU_1023	0.32985	0.86793	3244.5	2946.4	-2.18
OTU_0991	0.33136	0.86793	263.78	816.62	2.44
OTU_1824	0.33136	0.86793	237.15	899.91	2.52
OTU_0800	0.33136	0.86793	190.34	1523.2	2.82
OTU_0966	0.33136	0.86793	3585.5	1908	-2.92
OTU_1010	0.33181	0.86793	4305	2706.9	-2.9
OTU_0769	0.33235	0.86793	8469	3743.9	-3.37
OTU_0470	0.33267	0.86793	2626.6	4569	2.99
OTU_0673	0.33283	0.86793	5607.9	4698	-2.66
OTU_0373	0.33288	0.86793	11728	8296.9	-3.23
OTU_0347	0.33288	0.86793	16292	9202.6	-3.55
OTU_0351	0.33288	0.86793	16501	8992.7	-3.57
OTU_0244	0.33288	0.86793	19124	11063	-3.61
OTU_1025	0.33445	0.86793	528.11	1263.2	2.57
OTU_0026	0.33445	0.86793	10603	5787.2	-3.38
OTU_0726	0.33471	0.86793	1177.1	4594	3.23
OTU_0206	0.34273	0.87558	1501.4	8834.3	3.56
OTU_0022	0.3432	0.87558	151380	109030	-4.33
OTU_1265	0.34337	0.87558	660.3	2815	3.03
OTU_0409	0.34571	0.87558	684.07	743.27	1.49
OTU_1143	0.34571	0.87558	2121.5	718.26	-2.85
OTU_1507	0.34571	0.87558	275.92	2466.6	3.04
OTU_1229	0.3483	0.87558	1742	2261.3	2.42
OTU_1412	0.35015	0.87558	849.52	459.6	-2.29
OTU_1810	0.35015	0.87558	1503.8	759.7	-2.57
OTU_0606	0.35015	0.87558	4152.1	2507.2	-2.92
OTU_0964	0.35028	0.87558	4742.3	3290	-2.86
OTU_1174	0.35294	0.87558	5250.5	2606.6	-3.12
OTU_1966	0.3536	0.87558	273.43	740	2.37
OTU_1195	0.3536	0.87558	1107	1863.8	2.58
OTU_0979	0.35375	0.87558	6043.7	3032.4	-3.18
OTU_0759	0.3546	0.87558	6291.4	4156.7	-3.03
OTU_0419	0.35476	0.87558	13944	7945.4	-3.48
OTU_0198	0.35476	0.87558	22007	13128	-3.65
OTU_0443	0.35482	0.87558	13293	7392.2	-3.47
OTU_2129	0.35588	0.87558	697.97	1010.7	2.2
OTU_1813	0.35742	0.87558	728.29	844.03	1.77
OTU_0803	0.35742	0.87558	2332.1	6215	3.29
OTU_0617	0.36393	0.87585	5232.8	1160.7	-3.31
OTU_0666	0.36559	0.87585	5851.6	4313.5	-2.89
OTU_0557	0.36564	0.87585	3157.5	3452	2.17
OTU_1141	0.36564	0.87585	625.98	3093.5	3.09
OTU_2383	0.36943	0.87585	1324.3	1019.8	-2.19
OTU_0838	0.36975	0.87585	1233	2353.1	2.75
OTU_0412	0.37118	0.87585	4962.2	6054.9	2.74
OTU_1291	0.37465	0.87585	5350.6	1737.1	-3.26
OTU_0265	0.37578	0.87585	16122	21853	3.46
OTU_1460	0.37604	0.87585	633.83	2087.2	2.86
OTU_1478	0.37604	0.87585	1916.5	3594.3	2.92
OTU_0029	0.37658	0.87585	86557	19863	-4.52
OTU_0819	0.37711	0.87585	4777.8	3380.1	-2.85
OTU_0723	0.37743	0.87585	4929.1	3671.6	-2.8
OTU_1014	0.37743	0.87585	5576.8	2849.1	-3.14
OTU_0805	0.37759	0.87585	7165.8	4038.7	-3.19
OTU_0256	0.37759	0.87585	19015	10996	-3.6
OTU_0227	0.37764	0.87585	19398	12393	-3.54
OTU_1481	0.37883	0.87585	1007.6	274.68	-2.57
OTU_0625	0.37883	0.87585	2281.8	1034.6	-2.8
OTU_0075	0.3805	0.87585	20846	31924	3.74
OTU_1398	0.38135	0.87585	453.3	2086	2.91
OTU_0463	0.38135	0.87585	633.06	3163.9	3.1
OTU_1409	0.38334	0.87585	769.98	705.33	-1.52
OTU_1034	0.38334	0.87585	723.33	3279	3.11
OTU_0342	0.38491	0.87585	2182.6	8896.7	3.53
OTU_1453	0.3858	0.87585	720.93	806.5	1.64
OTU_1575	0.38753	0.87585	2577.7	1827.3	-2.58
OTU_0126	0.38841	0.87585	3731.2	3010.2	-2.56
OTU_1059	0.38841	0.87585	612.33	1887.2	2.81
OTU_1365	0.38841	0.87585	3110.4	1084.7	-3.01
OTU_0653	0.38886	0.87585	9097.6	5042.2	-3.31
OTU_0810	0.38949	0.87585	1456.4	1789	2.22
OTU_1033	0.38949	0.87585	1444.3	3154.4	2.93
OTU_1566	0.3948	0.87585	929.44	1356.4	2.33
OTU_1359	0.3948	0.87585	3506.7	1084.8	-3.08
OTU_0438	0.39497	0.87585	1747.8	5813.5	3.31
OTU_0299	0.39497	0.87585	10290	18206	3.6
OTU_0381	0.3984	0.87585	3027.6	6970.1	3.29
OTU_1046	0.39951	0.87585	4024.8	3230.8	-2.6
OTU_1121	0.4003	0.87585	4632.5	2521.4	-3.02
OTU_0839	0.4003	0.87585	8832.1	3457.9	-3.43
OTU_1814	0.40042	0.87585	852.78	574.57	-2.15
OTU_1350	0.40101	0.87585	472.56	1179.6	2.55
OTU_0569	0.40114	0.87585	8453.3	5305.2	-3.2
OTU_0788	0.40114	0.87585	7673	4277.1	-3.23
OTU_0442	0.4013	0.87585	15259	6392.7	-3.65
OTU_0609	0.40477	0.87585	2977.3	3299	2.21
OTU_1417	0.40477	0.87585	577.42	1996	2.85
OTU_1663	0.40514	0.87585	699.74	660.32	-1.32
OTU_0935	0.40514	0.87585	1599	2038.2	2.34
OTU_0689	0.40514	0.87585	271.91	3872.5	3.26
OTU_0428	0.40514	0.87585	2258.1	14777	3.8
OTU_1516	0.41111	0.87666	998.38	1015.9	0.989
OTU_2013	0.41111	0.87666	596.48	336.85	-2.12
OTU_2031	0.41111	0.87666	1035.4	1676.5	2.51
OTU_0911	0.41171	0.87666	7300.3	3073.7	-3.33
OTU_0753	0.41364	0.87666	995.36	4614.6	3.26
OTU_0338	0.41427	0.87666	3077.8	12193	3.66
OTU_0599	0.42085	0.87666	3714.5	2758.1	-2.68
OTU_1294	0.42269	0.87666	1997.9	1461.4	-2.43
OTU_0923	0.4234	0.87666	1070.3	2248.5	2.77
OTU_0077	0.4234	0.87666	14391	18351	3.3
OTU_0932	0.42412	0.87666	6757.5	3019.4	-3.27
OTU_0724	0.4249	0.87666	6240.2	4396.5	-2.97
OTU_0063	0.4249	0.87666	24379	50062	4.11
OTU_0508	0.42572	0.87666	10504	6549.8	-3.3
OTU_0444	0.42588	0.87666	12611	7228.7	-3.43
OTU_0257	0.42593	0.87666	15873	11490	-3.34
OTU_0252	0.42593	0.87666	17139	12017	-3.41
OTU_0829	0.42664	0.87666	1208.3	2523	2.82
OTU_1436	0.42695	0.87666	1773.2	961.81	-2.61
OTU_1183	0.42711	0.87666	780.87	1190.2	2.31
OTU_1273	0.42711	0.87666	1276.2	860.28	-2.32
OTU_0713	0.42711	0.87666	5581.5	3268.4	-3.06
OTU_0294	0.42711	0.87666	8214.4	4584.3	-3.26
OTU_0686	0.43209	0.87666	1752.5	3963.3	3.04
OTU_0812	0.43675	0.87666	6031.4	4024.6	-3
OTU_1035	0.43689	0.87666	237.71	2411	3.04
OTU_0937	0.43803	0.87666	7586.1	3003.9	-3.36
OTU_1800	0.43995	0.87666	684.73	875.51	1.98
OTU_2145	0.44004	0.87666	285.98	736.87	2.35
OTU_0356	0.44004	0.87666	1599.6	582.03	-2.71
OTU_0184	0.44004	0.87666	2694.3	957.28	-2.94
OTU_1348	0.44151	0.87666	1338.1	316.03	-2.71
OTU_0894	0.44788	0.87666	2538.5	1492.6	-2.72
OTU_1454	0.44788	0.87666	819.23	2249.7	2.86
OTU_0240	0.44788	0.87666	33162	1191.9	-4.2
OTU_0722	0.44961	0.87666	1356.1	1552	2
OTU_0900	0.44961	0.87666	1568.7	2483.1	2.66
OTU_1190	0.45036	0.87666	2160.8	2258.7	1.7
OTU_0394	0.45036	0.87666	4305.1	5478.8	2.77
OTU_0738	0.45036	0.87666	7138.3	3983.7	-3.2
OTU_0897	0.45036	0.87666	6659.4	3307.6	-3.22
OTU_0883	0.45117	0.87666	4084.4	3405.7	-2.53
OTU_0691	0.45117	0.87666	6300.7	4081.7	-3.05
OTU_0826	0.45117	0.87666	6471.3	3789.3	-3.13
OTU_0605	0.45117	0.87666	9248.5	5591.7	-3.26
OTU_0608	0.45132	0.87666	9996.4	4582.4	-3.43
OTU_0350	0.45132	0.87666	16005	9384.3	-3.52
OTU_0194	0.45132	0.87666	28673	13525	-3.88
OTU_1074	0.45135	0.87666	3836.6	2083	-2.94

## Sheet: OTU counts
OUT	A1_TPK2101	A11_TPK2111	A8_TPK2108	B2_TPK014	B3_TPK015	B5_TPK017	B8_TPK020	B10_TP003	B11_TP005	B12_TP006	B9_TP002	C10_TP017	C11_TP018	C12_TP019	C2_TP008	C5_TP011	C6_TP013	C8_TP015	D1_TP020	D2_TP021	D3_TP022
GROUP	CONTROL	CONTROL	CONTROL	CONTROL	CONTROL	CONTROL	CONTROL	PSORIASIS	PSORIASIS	PSORIASIS	PSORIASIS	PSORIASIS	PSORIASIS	PSORIASIS	PSORIASIS	PSORIASIS	PSORIASIS	PSORIASIS	PSORIASIS	PSORIASIS	PSORIASIS
OTU_1044	966.3703131	947.5861273	218.8423241	714.66006	571.820677	44250.48209	2903.795037	0	0	0	0	1104.545204	0	0	0	0	0	1037.77501	0	348.4927688	106.5973074
OTU_1692	2415.925783	5149.924605	875.3692964	476.44004	571.820677	5074.59657	893.4753959	683.4802816	0	561.0570314	0	276.1363009	223.6135957	0	0	1515.955431	0	0	0	1742.463844	746.1811515
OTU_0526	1932.740626	947.5861273	1094.211621	1905.76016	1143.641354	1826.854765	4467.37698	0	0	280.5285157	2260.908885	1380.681504	782.647585	1779.178528	918.0347935	757.9777155	0	778.3312578	0	1045.478306	1812.154225
OTU_1523	1449.55547	288.3957779	0	238.22002	1143.641354	811.9354511	2010.319641	0	0	0	521.7482043	552.2726018	0	1270.841806	0	0	0	0	0	0	426.3892294
OTU_1651	966.3703131	6262.30832	1750.738593	714.66006	0	2029.838628	0	0	0	0	173.9160681	690.3407522	670.8407871	0	0	0	0	259.4437526	0	0	106.5973074
OTU_0451	2415.925783	1359.580096	1094.211621	2382.2002	1715.462031	1217.903177	5137.483527	0	0	841.5855472	2260.908885	1380.681504	559.0339893	3304.188695	765.0289946	757.9777155	1106.31707	778.3312578	0	1045.478306	1598.95961
OTU_1876	0	2348.36562	7002.954371	1191.1001	1143.641354	3044.757942	446.737698	683.4802816	0	841.5855472	0	828.4089026	559.0339893	0	765.0289946	757.9777155	0	518.8875052	0	348.4927688	0
OTU_1730	483.1851566	2966.356573	1750.738593	714.66006	571.820677	0	2233.68849	0	0	0	0	966.4770531	0	0	2601.098582	0	0	778.3312578	0	348.4927688	0
OTU_0736	1449.55547	906.3867305	218.8423241	1667.54014	1715.462031	811.9354511	2680.426188	0	0	280.5285157	347.8321362	414.2044513	559.0339893	2541.683611	765.0289946	757.9777155	0	1556.662516	0	0	852.7784588
OTU_0298	0	14090.19372	4376.846482	5002.62042	571.820677	8525.322237	13848.86864	0	0	1683.171094	0	4418.180814	4584.078712	0	765.0289946	0	0	4410.543794	0	1393.971075	213.1946147
OTU_0502	3382.296096	906.3867305	875.3692964	1667.54014	1715.462031	1623.870902	5807.590073	683.4802816	0	841.5855472	1739.160681	690.3407522	670.8407871	1016.673444	612.0231957	757.9777155	1106.31707	518.8875052	0	2090.956613	1812.154225
OTU_1757	4831.851566	41.19939684	4814.53113	476.44004	571.820677	0	446.737698	0	0	0	0	3037.49931	670.8407871	0	0	3789.888577	0	0	0	0	426.3892294
OTU_0599	0	12030.22388	12911.69712	1191.1001	3430.924062	2029.838628	8711.38511	0	0	0	0	828.4089026	223.6135957	0	918.0347935	3031.910862	0	22831.05023	0	696.9855376	5543.059982
OTU_0131	0	247.196381	0	238.22002	0	811.9354511	1116.844245	0	4861.448712	1402.642579	467834.2232	1518.749655	894.4543828	508.3367222	1224.046391	0	1106.31707	518.8875052	10270.45532	3484.927688	213.1946147
OTU_0644	0	82.39879368	218.8423241	0	0	0	0	0	0	1402.642579	347.8321362	966.4770531	3130.59034	508.3367222	69311.62691	757.9777155	67485.3413	0	0	1393.971075	0
OTU_0318	4348.666409	1606.776477	1531.896269	1667.54014	4002.744739	1826.854765	8711.38511	1366.960563	0	1402.642579	1565.244613	414.2044513	782.647585	3304.188695	765.0289946	3031.910862	0	1297.218763	3423.485108	2090.956613	2984.724606
OTU_1333	0	1895.172255	0	2382.2002	0	811.9354511	893.4753959	0	9722.897423	1683.171094	1043.496409	138.0681504	5031.305903	4066.693778	1071.040592	8337.75487	1659.475606	518.8875052	3423.485108	4181.913225	8740.979203
OTU_0947	0	11247.43534	4814.53113	952.88008	571.820677	811.9354511	4244.008131	0	0	280.5285157	0	138.0681504	223.6135957	254.1683611	1989.075386	1515.955431	0	259.4437526	0	5227.391532	0
OTU_1143	0	7333.492638	9191.377612	476.44004	1143.641354	608.9515883	4244.008131	0	0	280.5285157	0	414.2044513	3577.817531	0	153.0057989	3031.910862	0	2594.437526	0	696.9855376	319.7919221
OTU_0407	0	32671.12169	4158.004158	4049.74034	1143.641354	0	11391.8113	0	0	0	0	828.4089026	2347.942755	0	0	0	0	5967.20631	0	2090.956613	213.1946147
OTU_0632	21260.14689	947.5861273	218.8423241	7146.6006	0	811.9354511	7594.540865	0	0	0	0	7455.680124	5478.533095	508.3367222	0	0	0	0	0	696.9855376	16842.37456
OTU_1099	0	288.3957779	0	238.22002	0	0	223.368849	0	0	561.0570314	173.9160681	1794.885956	1453.488372	2287.51525	1530.057989	757.9777155	1106.31707	518.8875052	0	91653.59819	0
OTU_1481	0	3131.15416	2188.423241	476.44004	1143.641354	0	4020.639282	0	0	561.0570314	0	0	335.4203936	0	459.0173968	0	0	1037.77501	0	348.4927688	1492.362303
OTU_0890	0	0	875.3692964	7146.6006	0	3450.725667	10274.96705	0	0	0	0	1656.817805	9279.964222	0	0	0	0	0	0	0	0
OTU_2052	0	1359.580096	218.8423241	10481.68088	0	2232.822491	446.737698	0	0	0	0	0	1677.101968	0	0	0	0	0	0	2090.956613	1705.556918
OTU_0593	0	9723.057654	218.8423241	10005.24084	0	21922.25718	3573.901584	0	0	0	0	0	23703.04114	0	0	0	0	0	0	6969.855376	8101.395359
OTU_1206	1932.740626	288.3957779	656.5269723	238.22002	571.820677	811.9354511	1786.950792	0	0	841.5855472	347.8321362	138.0681504	0	1270.841806	765.0289946	0	553.1585352	0	0	348.4927688	639.5838441

## Sheet: OTU list
#TAXONOMY	Kingdom	Phylum	Class	Order	Family	Genus	Species
OTU_0001	Bacteria	Firmicutes	Clostridia	Clostridiales	Lachnospiraceae
OTU_0002	Bacteria	Bacteroidetes	Bacteroidia	Bacteroidales	Prevotellaceae	Prevotella
OTU_0003	Bacteria	Firmicutes	Clostridia	Clostridiales	Ruminococcaceae	Faecalibacterium	F.prausnitzii
OTU_0004	Bacteria	Bacteroidetes	Bacteroidia	Bacteroidales	Prevotellaceae	Prevotella
OTU_0005	Bacteria	Firmicutes	Clostridia	Clostridiales	Ruminococcaceae
OTU_0006	Bacteria	Bacteroidetes	Bacteroidia	Bacteroidales	Prevotellaceae	Prevotella
OTU_0007	Bacteria	Bacteroidetes	Bacteroidia	Bacteroidales	Prevotellaceae	Prevotella
OTU_0008	Bacteria	Firmicutes	Clostridia	Clostridiales	Ruminococcaceae	Faecalibacterium	F.prausnitzii
OTU_0009	Bacteria	Bacteroidetes	Bacteroidia	Bacteroidales	Bacteroidaceae	Bacteroides	B.dorei
OTU_0010	Bacteria	Firmicutes	Negativicutes	Selenomonadales	Veillonellaceae	Dialister
OTU_0011	Bacteria	Bacteroidetes	Bacteroidia	Bacteroidales	Prevotellaceae	Prevotella	P.stercorea
OTU_0012	Bacteria	Bacteroidetes	Bacteroidia	Bacteroidales
OTU_0013	Bacteria	Bacteroidetes	Bacteroidia	Bacteroidales	Prevotellaceae	Prevotella
OTU_0014	Bacteria	Bacteroidetes	Bacteroidia	Bacteroidales	Prevotellaceae	Prevotella
OTU_0015	Bacteria	Firmicutes	Clostridia	Clostridiales	Ruminococcaceae	Gemmiger	G.formicilis
OTU_0016	Bacteria	Bacteroidetes	Bacteroidia	Bacteroidales	Bacteroidaceae	Bacteroides	B.dorei
OTU_0017	Bacteria	Firmicutes	Clostridia	Clostridiales	Ruminococcaceae	Faecalibacterium
OTU_0018	Bacteria	Firmicutes	Clostridia	Clostridiales	Lachnospiraceae
OTU_0019	Bacteria	Bacteroidetes	Bacteroidia	Bacteroidales	Prevotellaceae	Prevotella	P.stercorea
OTU_0020	Bacteria	Bacteroidetes	Bacteroidia	Bacteroidales	Rikenellaceae	Alistipes
OTU_0021	Bacteria	Firmicutes	Clostridia	Clostridiales	Ruminococcaceae	Clostridium_IV
OTU_0022	Bacteria	Bacteroidetes	Bacteroidia	Bacteroidales	Bacteroidaceae	Bacteroides	B.vulgatus
OTU_0023	Bacteria	Bacteroidetes
OTU_0024	Bacteria	Bacteroidetes	Bacteroidia	Bacteroidales	Prevotellaceae	Prevotella
OTU_0025	Bacteria	Bacteroidetes	Bacteroidia	Bacteroidales	Prevotellaceae	Prevotella
OTU_0026	Bacteria	Bacteroidetes	Bacteroidia	Bacteroidales	Prevotellaceae	Prevotella
OTU_0027	Bacteria	Firmicutes	Clostridia	Clostridiales	Ruminococcaceae
OTU_0028	Bacteria	Bacteroidetes	Bacteroidia	Bacteroidales	Bacteroidaceae	Bacteroides
OTU_0029	Bacteria	Firmicutes	Clostridia	Clostridiales	Lachnospiraceae
OTU_0030	Bacteria	Firmicutes	Negativicutes	Selenomonadales	Veillonellaceae	Allisonella
OTU_0031	Bacteria	Bacteroidetes	Bacteroidia	Bacteroidales	Bacteroidaceae	Bacteroides	B.vulgatus
OTU_0032	Bacteria	Firmicutes	Clostridia	Clostridiales	Ruminococcaceae	Subdoligranulum
OTU_0033	Bacteria	Firmicutes	Clostridia	Clostridiales	Ruminococcaceae	Faecalibacterium
OTU_0034	Bacteria	Bacteroidetes	Bacteroidia	Bacteroidales	Prevotellaceae	Prevotella
OTU_0035	Bacteria	Bacteroidetes	Bacteroidia	Bacteroidales	Porphyromonadaceae	Parabacteroides
OTU_0036	Bacteria	Bacteroidetes	Bacteroidia	Bacteroidales	Prevotellaceae	Prevotella
OTU_0037	Bacteria	Bacteroidetes	Bacteroidia	Bacteroidales	Prevotellaceae	Prevotella
OTU_0038	Bacteria	Firmicutes	Clostridia	Clostridiales	Lachnospiraceae	Blautia
OTU_0039	Bacteria	Firmicutes	Clostridia	Clostridiales	Ruminococcaceae
OTU_0040	Bacteria	Bacteroidetes	Bacteroidia	Bacteroidales	Bacteroidaceae	Bacteroides	B.uniformis
OTU_0041	Bacteria	Bacteroidetes	Bacteroidia	Bacteroidales	Bacteroidaceae	Bacteroides
OTU_0042	Bacteria	Firmicutes	Clostridia	Clostridiales	Lachnospiraceae
OTU_0043	Bacteria	Bacteroidetes	Bacteroidia	Bacteroidales	Rikenellaceae	Alistipes	A.putredinis
OTU_0044	Bacteria	Bacteroidetes	Cytophagia	Cytophagales
OTU_0045	Bacteria	Bacteroidetes	Bacteroidia	Bacteroidales	Prevotellaceae	Prevotella
OTU_0046	Bacteria	Firmicutes	Clostridia	Clostridiales	Lachnospiraceae
OTU_0047	Bacteria	Firmicutes	Clostridia	Clostridiales	Ruminococcaceae	Oscillibacter
OTU_0048	Bacteria	Firmicutes	Clostridia	Clostridiales	Peptostreptococcaceae	Romboutsia
OTU_0049	Bacteria	Firmicutes	Clostridia	Clostridiales	Lachnospiraceae	Blautia
OTU_0050	Bacteria	Firmicutes	Clostridia	Clostridiales	Ruminococcaceae	Gemmiger
OTU_0051	Bacteria	Bacteroidetes	Bacteroidia	Bacteroidales	Prevotellaceae	Prevotella
OTU_0052	Bacteria	Bacteroidetes	Bacteroidia	Bacteroidales	Bacteroidaceae	Bacteroides
OTU_0053	Bacteria	Bacteroidetes	Bacteroidia	Bacteroidales	Prevotellaceae	Prevotella
OTU_0054	Bacteria	Firmicutes	Clostridia	Clostridiales	Ruminococcaceae	Faecalibacterium
OTU_0055	Bacteria	Firmicutes	Negativicutes	Selenomonadales	Veillonellaceae
OTU_0056	Bacteria	Firmicutes	Clostridia	Clostridiales	Lachnospiraceae
OTU_0057	Bacteria	Proteobacteria	Gammaproteobacteria	Pasteurellales	Pasteurellaceae	Haemophilus
OTU_0058	Bacteria	Firmicutes	Clostridia	Clostridiales	Ruminococcaceae
OTU_0059	Bacteria	Firmicutes	Bacilli	Lactobacillales	Streptococcaceae	Streptococcus
OTU_0060	Bacteria	Firmicutes	Clostridia	Clostridiales	Ruminococcaceae	Faecalibacterium
OTU_0061	Bacteria	Bacteroidetes	Bacteroidia	Bacteroidales	Prevotellaceae	Prevotella
OTU_0062	Bacteria	Firmicutes	Clostridia	Clostridiales	Ruminococcaceae
OTU_0063	Bacteria	Firmicutes	Clostridia	Clostridiales	Ruminococcaceae	Faecalibacterium
OTU_0064	Bacteria	Bacteroidetes	Bacteroidia	Bacteroidales	Prevotellaceae	Prevotella
OTU_0065	Bacteria	Firmicutes	Clostridia	Clostridiales	Lachnospiraceae
OTU_0066	Bacteria	Bacteroidetes	Bacteroidia	Bacteroidales	Prevotellaceae	Prevotella
OTU_0067	Bacteria	Firmicutes	Clostridia	Clostridiales	Ruminococcaceae	Faecalibacterium
OTU_0068	Bacteria	Firmicutes	Bacilli	Lactobacillales	Streptococcaceae	Streptococcus
OTU_0069	Bacteria	Firmicutes	Clostridia	Clostridiales	Ruminococcaceae
OTU_0070	Bacteria	Firmicutes	Negativicutes	Selenomonadales	Veillonellaceae	Allisonella
OTU_0071	Bacteria	Firmicutes	Clostridia	Clostridiales	Ruminococcaceae	Faecalibacterium
OTU_0072	Bacteria	Firmicutes	Clostridia	Clostridiales	Lachnospiraceae	Pseudobutyrivibrio
OTU_0073	Bacteria	Bacteroidetes	Bacteroidia	Bacteroidales	Bacteroidaceae	Bacteroides
OTU_0074	Bacteria	Firmicutes	Erysipelotrichia	Erysipelotrichales	Erysipelotrichaceae	Clostridium_XVIII
OTU_0075	Bacteria	Bacteroidetes	Bacteroidia	Bacteroidales	Prevotellaceae	Prevotella
OTU_0076	Bacteria	Firmicutes	Clostridia	Clostridiales	Clostridiaceae_1
OTU_0077	Bacteria	Firmicutes	Erysipelotrichia	Erysipelotrichales	Erysipelotrichaceae	Clostridium_XVIII
OTU_0078	Bacteria	Bacteroidetes	Bacteroidia	Bacteroidales	Prevotellaceae	Alloprevotella
OTU_0079	Bacteria	Bacteroidetes	Bacteroidia	Bacteroidales	Bacteroidaceae	Bacteroides	B.uniformis
OTU_0080	Bacteria	Firmicutes	Clostridia	Clostridiales	Ruminococcaceae	Faecalibacterium
OTU_0081	Bacteria	Bacteroidetes	Bacteroidia	Bacteroidales
OTU_0082	Bacteria	Firmicutes	Clostridia	Clostridiales	Ruminococcaceae	Faecalibacterium
OTU_0083	Bacteria	Bacteroidetes	Bacteroidia	Bacteroidales	Prevotellaceae	Prevotella
OTU_0084	Bacteria	Bacteroidetes	Bacteroidia	Bacteroidales	Prevotellaceae	Prevotella
OTU_0085	Bacteria	Firmicutes	Clostridia	Clostridiales	Ruminococcaceae
OTU_0086	Bacteria	Proteobacteria	Gammaproteobacteria	Pasteurellales	Pasteurellaceae
OTU_0087	Bacteria	Bacteroidetes	Bacteroidia	Bacteroidales	Prevotellaceae	Prevotella
OTU_0088	Bacteria	Bacteroidetes	Bacteroidia	Bacteroidales	Prevotellaceae	Prevotella
OTU_0089	Bacteria	Firmicutes	Clostridia	Clostridiales	Lachnospiraceae	Dorea	D.longicatena
OTU_0090	Bacteria	Bacteroidetes	Bacteroidia	Bacteroidales	Prevotellaceae	Prevotella
OTU_0091	Bacteria	Bacteroidetes	Bacteroidia	Bacteroidales	Bacteroidaceae	Bacteroides	B.uniformis
OTU_0092	Bacteria	Firmicutes	Clostridia	Clostridiales	Ruminococcaceae
OTU_0093	Bacteria	Firmicutes	Bacilli	Lactobacillales	Lactobacillaceae	Lactobacillus
OTU_0094	Bacteria	Firmicutes	Clostridia	Clostridiales	Ruminococcaceae	Faecalibacterium
OTU_0095	Bacteria	Actinobacteria	Actinobacteria	Coriobacteriales	Coriobacteriaceae	Collinsella	C.aerofaciens
OTU_0096	Bacteria	Bacteroidetes	Bacteroidia	Bacteroidales	Prevotellaceae	Prevotella
OTU_0097	Bacteria	Bacteroidetes	Bacteroidia	Bacteroidales	Prevotellaceae	Alloprevotella
OTU_0098	Bacteria	Firmicutes	Clostridia	Clostridiales	Ruminococcaceae
OTU_0099	Bacteria	Bacteroidetes	Bacteroidia	Bacteroidales	Rikenellaceae	Alistipes
OTU_0100	Bacteria	Bacteroidetes	Bacteroidia	Bacteroidales	Prevotellaceae	Paraprevotella
OTU_0101	Bacteria	Firmicutes	Clostridia	Clostridiales	Ruminococcaceae	Faecalibacterium
OTU_0102	Bacteria	Firmicutes	Clostridia	Clostridiales	Ruminococcaceae	Faecalibacterium
OTU_0103	Bacteria	Firmicutes	Negativicutes	Selenomonadales	Veillonellaceae	Dialister
OTU_0104	Bacteria	Bacteroidetes	Bacteroidia	Bacteroidales	Prevotellaceae	Prevotella
OTU_0105	Bacteria	Firmicutes	Clostridia	Clostridiales	Ruminococcaceae	Faecalibacterium
OTU_0106	Bacteria	Bacteroidetes	Bacteroidia	Bacteroidales
OTU_0107	Bacteria	Bacteroidetes	Bacteroidia	Bacteroidales	Bacteroidaceae	Bacteroides	B.vulgatus
OTU_0108	Bacteria	Firmicutes	Clostridia	Clostridiales	Ruminococcaceae	Faecalibacterium
OTU_0109	Bacteria	Firmicutes	Negativicutes	Selenomonadales	Veillonellaceae	Megamonas
OTU_0110	Bacteria	Firmicutes	Erysipelotrichia	Erysipelotrichales	Erysipelotrichaceae	Holdemanella
OTU_0111	Bacteria	Actinobacteria	Actinobacteria	Coriobacteriales	Coriobacteriaceae	Collinsella
OTU_0112	Bacteria	Firmicutes	Clostridia	Clostridiales	Ruminococcaceae	Butyricicoccus
OTU_0113	Bacteria	Firmicutes	Clostridia	Clostridiales	Lachnospiraceae
OTU_0114	Bacteria	Firmicutes	Clostridia	Clostridiales	Ruminococcaceae	Faecalibacterium
OTU_0115	Bacteria	Firmicutes	Clostridia	Clostridiales
OTU_0116	Bacteria	Proteobacteria	Alphaproteobacteria
OTU_0117	Bacteria	Bacteroidetes	Bacteroidia	Bacteroidales	Prevotellaceae	Prevotella
OTU_0118	Bacteria	Firmicutes	Negativicutes	Selenomonadales	Acidaminococcaceae	Phascolarctobacterium
OTU_0119	Bacteria	Firmicutes	Clostridia	Clostridiales	Ruminococcaceae	Ruminococcus
OTU_0120	Bacteria	Firmicutes	Clostridia	Clostridiales	Ruminococcaceae
OTU_0121	Bacteria	Bacteroidetes	Bacteroidia	Bacteroidales	Bacteroidaceae	Bacteroides
OTU_0122	Bacteria	Bacteroidetes	Bacteroidia	Bacteroidales	Prevotellaceae	Prevotella
OTU_0123	Bacteria	Firmicutes	Clostridia	Clostridiales	Lachnospiraceae	Butyrivibrio
OTU_0124	Bacteria	Bacteroidetes	Bacteroidia	Bacteroidales	Prevotellaceae	Prevotella
OTU_0125	Bacteria	Bacteroidetes	Bacteroidia	Bacteroidales	Prevotellaceae	Prevotella
OTU_0126	Bacteria
OTU_0127	Bacteria	Bacteroidetes	Bacteroidia	Bacteroidales	Prevotellaceae	Prevotella
OTU_0128	Bacteria
OTU_0129	Bacteria	Bacteroidetes	Bacteroidia	Bacteroidales	Bacteroidaceae	Bacteroides
OTU_0130	Bacteria	Firmicutes	Clostridia	Clostridiales
OTU_0131	Bacteria	Firmicutes	Clostridia	Clostridiales	Ruminococcaceae	Faecalibacterium
OTU_0132	Bacteria	Bacteroidetes	Bacteroidia	Bacteroidales	Prevotellaceae	Prevotella
OTU_0133	Bacteria	Bacteroidetes	Bacteroidia	Bacteroidales	Rikenellaceae	Alistipes
OTU_0134	Bacteria	Firmicutes	Clostridia	Clostridiales	Peptostreptococcaceae	Intestinibacter
OTU_0135	Bacteria	Bacteroidetes	Bacteroidia	Bacteroidales
OTU_0136	Bacteria	Firmicutes	Clostridia	Clostridiales	Ruminococcaceae	Faecalibacterium
OTU_0137	Bacteria	Firmicutes	Clostridia	Clostridiales	Ruminococcaceae	Faecalibacterium
OTU_0138	Bacteria	Firmicutes	Clostridia	Clostridiales	Peptostreptococcaceae	Romboutsia
OTU_0139	Bacteria	Firmicutes	Erysipelotrichia	Erysipelotrichales	Erysipelotrichaceae	Catenibacterium
OTU_0140	Bacteria	Bacteroidetes	Bacteroidia	Bacteroidales	Prevotellaceae	Prevotella
OTU_0141	Bacteria
OTU_0142	Bacteria	Bacteroidetes	Bacteroidia	Bacteroidales	Rikenellaceae	Alistipes	A.shahii
OTU_0143	Bacteria	Bacteroidetes
OTU_0144	Bacteria	Firmicutes	Clostridia	Clostridiales	Ruminococcaceae	Faecalibacterium
OTU_0145	Bacteria	Bacteroidetes	Bacteroidia	Bacteroidales	Bacteroidaceae	Bacteroides
OTU_0146	Bacteria	Bacteroidetes	Bacteroidia	Bacteroidales	Prevotellaceae	Prevotella
OTU_0147	Bacteria	Firmicutes	Clostridia	Clostridiales	Ruminococcaceae	Subdoligranulum
OTU_0148	Bacteria	Firmicutes	Bacilli	Lactobacillales	Streptococcaceae	Streptococcus
OTU_0149	Bacteria	Bacteroidetes	Bacteroidia	Bacteroidales	Prevotellaceae	Prevotella
OTU_0150	Bacteria	Firmicutes	Clostridia	Clostridiales	Ruminococcaceae
OTU_0151	Bacteria	Firmicutes	Erysipelotrichia	Erysipelotrichales	Erysipelotrichaceae	Clostridium_XVIII
OTU_0152	Bacteria	Firmicutes	Clostridia	Clostridiales	Lachnospiraceae
OTU_0153	Bacteria	Firmicutes	Clostridia	Clostridiales	Ruminococcaceae	Faecalibacterium
OTU_0154	Bacteria	Firmicutes	Clostridia	Clostridiales	Ruminococcaceae	Oscillibacter
OTU_0155	Bacteria	Bacteroidetes	Bacteroidia	Bacteroidales	Bacteroidaceae	Bacteroides
OTU_0156	Bacteria	Firmicutes	Erysipelotrichia	Erysipelotrichales	Erysipelotrichaceae	Catenibacterium
OTU_0157	Bacteria	Firmicutes	Clostridia	Clostridiales	Ruminococcaceae	Ruminococcus
OTU_0158	Bacteria	Bacteroidetes	Bacteroidia	Bacteroidales	Prevotellaceae	Prevotella
OTU_0159	Bacteria
OTU_0160	Bacteria
OTU_0161	Bacteria	Actinobacteria	Actinobacteria	Actinomycetales	Micrococcaceae	Rothia
OTU_0162	Bacteria	Bacteroidetes	Bacteroidia	Bacteroidales	Prevotellaceae	Prevotella
OTU_0163	Bacteria	Firmicutes	Clostridia	Clostridiales	Lachnospiraceae
OTU_0164	Bacteria	Firmicutes	Erysipelotrichia	Erysipelotrichales	Erysipelotrichaceae	Catenibacterium	C.mitsuokai
OTU_0165	Bacteria	Firmicutes	Clostridia	Clostridiales	Lachnospiraceae	Ruminococcus2
OTU_0166	Bacteria	Bacteroidetes	Bacteroidia	Bacteroidales	Prevotellaceae	Prevotella
OTU_0167	Bacteria	Bacteroidetes	Bacteroidia	Bacteroidales	Prevotellaceae	Prevotella
OTU_0168	Bacteria	Bacteroidetes	Bacteroidia	Bacteroidales	Prevotellaceae	Prevotella
OTU_0169	Bacteria	Firmicutes	Clostridia	Clostridiales	Lachnospiraceae
OTU_0170	Bacteria	Firmicutes	Clostridia	Clostridiales	Ruminococcaceae	Oscillibacter
OTU_0171	Bacteria	Bacteroidetes	Bacteroidia	Bacteroidales	Prevotellaceae	Prevotella
OTU_0172	Bacteria
OTU_0173	Bacteria
OTU_0174	Bacteria	Bacteroidetes	Bacteroidia	Bacteroidales	Bacteroidaceae	Bacteroides
OTU_0175	Bacteria	Firmicutes	Clostridia	Clostridiales	Ruminococcaceae
OTU_0176	Bacteria
OTU_0177	Bacteria	Proteobacteria	Alphaproteobacteria
OTU_0178	Bacteria
OTU_0179	Bacteria	Firmicutes	Negativicutes	Selenomonadales	Veillonellaceae	Allisonella
OTU_0180	Bacteria
OTU_0181	Bacteria	Firmicutes	Clostridia	Clostridiales	Lachnospiraceae	Blautia
OTU_0182	Bacteria	Bacteroidetes	Bacteroidia	Bacteroidales	Prevotellaceae	Prevotella
OTU_0183	Bacteria	Firmicutes	Clostridia	Clostridiales	Ruminococcaceae	Faecalibacterium
OTU_0184	Bacteria	Actinobacteria	Actinobacteria	Coriobacteriales	Coriobacteriaceae	Collinsella	C.aerofaciens
OTU_0185	Bacteria	Firmicutes	Negativicutes	Selenomonadales	Veillonellaceae	Dialister
OTU_0186	Bacteria	Bacteroidetes	Bacteroidia	Bacteroidales	Prevotellaceae	Prevotella
OTU_0187	Bacteria	Firmicutes	Clostridia	Clostridiales	Ruminococcaceae	Faecalibacterium
OTU_0188	Bacteria
OTU_0189	Bacteria	Bacteroidetes	Bacteroidia	Bacteroidales	Rikenellaceae	Alistipes	A.onderdonkii
OTU_0190	Bacteria	Firmicutes	Clostridia	Clostridiales	Ruminococcaceae	Oscillibacter
OTU_0191	Bacteria	Firmicutes	Negativicutes	Selenomonadales	Veillonellaceae	Megasphaera
OTU_0192	Bacteria	Bacteroidetes	Bacteroidia	Bacteroidales	Prevotellaceae	Prevotella
OTU_0193	Bacteria	Bacteroidetes	Bacteroidia	Bacteroidales	Porphyromonadaceae	Odoribacter
OTU_0194	Bacteria
OTU_0195	Bacteria	Firmicutes	Bacilli	Bacillales	Bacillales_Incertae_Sedis_XI	Gemella
OTU_0196	Bacteria	Firmicutes	Clostridia	Clostridiales	Ruminococcaceae
OTU_0197	Bacteria	Firmicutes	Clostridia	Clostridiales	Lachnospiraceae
OTU_0198	Bacteria
OTU_0199	Bacteria	Bacteroidetes	Bacteroidia	Bacteroidales
OTU_0200	Bacteria
OTU_0201	Bacteria
OTU_0202	Bacteria
OTU_0203	Bacteria
OTU_0204	Bacteria	Firmicutes	Clostridia	Clostridiales	Ruminococcaceae	Oscillibacter
OTU_0205	Bacteria
OTU_0206	Bacteria	Firmicutes	Clostridia	Clostridiales	Ruminococcaceae	Oscillibacter
OTU_0207	Bacteria	Firmicutes	Negativicutes	Selenomonadales	Veillonellaceae	Megamonas
OTU_0208	Bacteria	Firmicutes	Clostridia	Clostridiales	Ruminococcaceae	Faecalibacterium
OTU_0209	Bacteria	Proteobacteria	Betaproteobacteria	Neisseriales	Neisseriaceae	Neisseria
OTU_0210	Bacteria	Firmicutes	Clostridia	Clostridiales
OTU_0211	Bacteria	Bacteroidetes	Bacteroidia	Bacteroidales	Bacteroidaceae	Bacteroides
OTU_0212	Bacteria	Bacteroidetes	Bacteroidia	Bacteroidales	Prevotellaceae	Prevotella
OTU_0213	Bacteria	Actinobacteria	Actinobacteria	Actinomycetales	Micrococcaceae	Rothia
OTU_0214	Bacteria	Bacteroidetes	Bacteroidia	Bacteroidales	Prevotellaceae	Prevotella
OTU_0215	Bacteria	Bacteroidetes	Bacteroidia	Bacteroidales	Prevotellaceae	Prevotella
OTU_0216	Bacteria	Bacteroidetes	Bacteroidia	Bacteroidales	Prevotellaceae	Prevotella
OTU_0217	Bacteria	Bacteroidetes	Bacteroidia	Bacteroidales	Prevotellaceae	Prevotella
OTU_0218	Bacteria	Firmicutes	Negativicutes	Selenomonadales	Veillonellaceae	Allisonella
OTU_0219	Bacteria
OTU_0220	Bacteria	Firmicutes	Erysipelotrichia	Erysipelotrichales	Erysipelotrichaceae	Holdemanella
OTU_0221	Bacteria	Bacteroidetes	Bacteroidia	Bacteroidales	Bacteroidaceae	Bacteroides
OTU_0222	Bacteria
OTU_0223	Bacteria
OTU_0224	Bacteria
OTU_0225	Bacteria
OTU_0226	Bacteria	Firmicutes	Negativicutes	Selenomonadales	Veillonellaceae	Megamonas
OTU_0227	Bacteria
OTU_0228	Bacteria
OTU_0229	Bacteria
OTU_0230	Bacteria
OTU_0231	Bacteria
OTU_0232	Bacteria	Firmicutes	Clostridia	Clostridiales	Ruminococcaceae	Faecalibacterium
OTU_0233	Bacteria
OTU_0234	Bacteria	Firmicutes	Clostridia	Clostridiales	Clostridiaceae_1	Clostridium_sensu_stricto
OTU_0235	Bacteria	Firmicutes	Negativicutes	Selenomonadales	Acidaminococcaceae	Phascolarctobacterium
OTU_0236	Bacteria
OTU_0237	Bacteria	Bacteroidetes	Bacteroidia	Bacteroidales	Prevotellaceae	Prevotella
OTU_0238	Bacteria	Bacteroidetes	Bacteroidia	Bacteroidales	Prevotellaceae	Prevotella
OTU_0239	Bacteria
OTU_0240	Bacteria	Firmicutes	Clostridia	Clostridiales	Ruminococcaceae	Oscillibacter
OTU_0241	Bacteria	Bacteroidetes	Bacteroidia	Bacteroidales	Bacteroidaceae	Bacteroides
OTU_0242	Bacteria
OTU_0243	Bacteria
OTU_0244	Bacteria
OTU_0245	Bacteria	Bacteroidetes	Bacteroidia	Bacteroidales	Bacteroidaceae	Bacteroides
OTU_0246	Bacteria
OTU_0247	Bacteria	Firmicutes	Bacilli	Lactobacillales	Streptococcaceae	Streptococcus
OTU_0248	Bacteria	Bacteroidetes	Bacteroidia	Bacteroidales	Prevotellaceae	Prevotella	P.copri
OTU_0249	Bacteria
OTU_0250	Bacteria	Proteobacteria	Betaproteobacteria	Neisseriales	Neisseriaceae	Neisseria
OTU_0251	Bacteria
OTU_0252	Bacteria
OTU_0253	Bacteria	Firmicutes	Clostridia	Clostridiales	Lachnospiraceae
OTU_0254	Bacteria
OTU_0255	Bacteria
OTU_0256	Bacteria
OTU_0257	Bacteria
OTU_0258	Bacteria	Bacteroidetes	Bacteroidia	Bacteroidales	Prevotellaceae	Prevotella
OTU_0259	Bacteria	Bacteroidetes	Bacteroidia	Bacteroidales	Prevotellaceae	Prevotella
OTU_0260	Bacteria	Bacteroidetes	Bacteroidia	Bacteroidales	Prevotellaceae	Prevotella
OTU_0261	Bacteria
OTU_0262	Bacteria	Firmicutes	Clostridia	Clostridiales	Clostridiaceae_1	Clostridium_sensu_stricto
OTU_0263	Bacteria
OTU_0264	Bacteria	Bacteroidetes	Bacteroidia	Bacteroidales	Prevotellaceae	Prevotella
OTU_0265	Bacteria	Bacteroidetes	Bacteroidia	Bacteroidales	Bacteroidaceae	Bacteroides
OTU_0266	Bacteria
OTU_0267	Bacteria	Bacteroidetes
OTU_0268	Bacteria	Bacteroidetes	Bacteroidia	Bacteroidales	Prevotellaceae	Prevotella
OTU_0269	Bacteria	Firmicutes	Clostridia	Clostridiales	Lachnospiraceae	Dorea
OTU_0270	Bacteria	Firmicutes	Clostridia	Clostridiales	Lachnospiraceae	Butyrivibrio
OTU_0271	Bacteria
OTU_0272	Bacteria
OTU_0273	Bacteria	Firmicutes	Clostridia	Clostridiales	Ruminococcaceae	Faecalibacterium
OTU_0274	Bacteria	Firmicutes	Clostridia	Clostridiales
OTU_0275	Bacteria
OTU_0276	Bacteria	Firmicutes	Clostridia	Clostridiales	Ruminococcaceae
OTU_0277	Bacteria	Bacteroidetes	Bacteroidia	Bacteroidales	Porphyromonadaceae	Parabacteroides	P.merdae
OTU_0278	Bacteria	Firmicutes	Negativicutes	Selenomonadales	Veillonellaceae	Megasphaera	M.elsdenii
OTU_0279	Bacteria
OTU_0280	Bacteria	Bacteroidetes	Bacteroidia	Bacteroidales	Prevotellaceae	Prevotella
OTU_0281	Bacteria
OTU_0282	Bacteria	Bacteroidetes
OTU_0283	Bacteria	Proteobacteria	Betaproteobacteria	Burkholderiales	Sutterellaceae	Sutterella
OTU_0284	Bacteria
OTU_0285	Bacteria	Firmicutes	Clostridia	Clostridiales	Ruminococcaceae	Oscillibacter
OTU_0286	Bacteria
OTU_0287	Bacteria
OTU_0288	Bacteria
OTU_0289	Bacteria
OTU_0290	Bacteria	Bacteroidetes	Bacteroidia	Bacteroidales	Prevotellaceae	Prevotella
OTU_0291	Bacteria	Firmicutes	Clostridia	Clostridiales	Ruminococcaceae	Faecalibacterium
OTU_0292	Bacteria	Firmicutes	Clostridia	Clostridiales	Ruminococcaceae
OTU_0293	Bacteria	Firmicutes	Bacilli	Lactobacillales	Streptococcaceae	Streptococcus
OTU_0294	Bacteria	Firmicutes	Clostridia	Clostridiales	Ruminococcaceae	Oscillibacter
OTU_0295	Bacteria
OTU_0296	Bacteria	Proteobacteria	Gammaproteobacteria	Pasteurellales	Pasteurellaceae	Haemophilus
OTU_0297	Bacteria	Firmicutes	Clostridia	Clostridiales	Ruminococcaceae	Oscillibacter
OTU_0298	Bacteria	Firmicutes	Clostridia	Clostridiales
OTU_0299	Bacteria	Bacteroidetes	Bacteroidia	Bacteroidales	Bacteroidaceae	Bacteroides
OTU_0300	Bacteria	Bacteroidetes	Bacteroidia	Bacteroidales	Prevotellaceae	Prevotella
OTU_0301	Bacteria	Firmicutes	Negativicutes	Selenomonadales	Acidaminococcaceae	Phascolarctobacterium
OTU_0302	Bacteria
OTU_0303	Bacteria	Firmicutes	Clostridia	Clostridiales	Peptostreptococcaceae	Romboutsia
OTU_0304	Bacteria	Firmicutes	Clostridia	Clostridiales	Ruminococcaceae	Faecalibacterium
OTU_0305	Bacteria
OTU_0306	Bacteria
OTU_0307	Bacteria	Bacteroidetes	Bacteroidia	Bacteroidales	Prevotellaceae	Prevotella	P.stercorea
OTU_0308	Bacteria
OTU_0309	Bacteria	Firmicutes	Clostridia	Clostridiales	Lachnospiraceae
OTU_0310	Bacteria
OTU_0311	Bacteria	Bacteroidetes	Bacteroidia	Bacteroidales	Bacteroidaceae	Bacteroides
OTU_0312	Bacteria	Firmicutes	Clostridia	Clostridiales	Lachnospiraceae	Clostridium_XlVa
OTU_0313	Bacteria	Firmicutes	Bacilli	Lactobacillales	Lactobacillaceae	Lactobacillus	L.ruminis
OTU_0314	Bacteria	Firmicutes	Clostridia	Clostridiales	Ruminococcaceae	Subdoligranulum
OTU_0315	Bacteria
OTU_0316	Bacteria	Bacteroidetes	Bacteroidia	Bacteroidales	Porphyromonadaceae
OTU_0317	Bacteria	Firmicutes	Erysipelotrichia	Erysipelotrichales	Erysipelotrichaceae	Faecalicoccus
OTU_0318	Bacteria
OTU_0319	Bacteria	Bacteroidetes
OTU_0320	Bacteria	Firmicutes	Clostridia	Clostridiales	Ruminococcaceae
OTU_0321	Bacteria	Bacteroidetes	Bacteroidia	Bacteroidales
OTU_0322	Bacteria
OTU_0323	Bacteria
OTU_0324	Bacteria	Bacteroidetes	Bacteroidia	Bacteroidales	Prevotellaceae	Alloprevotella
OTU_0325	Bacteria	Firmicutes	Clostridia	Clostridiales	Ruminococcaceae	Faecalibacterium
OTU_0326	Bacteria	Firmicutes	Clostridia	Clostridiales
OTU_0327	Bacteria	Bacteroidetes	Bacteroidia	Bacteroidales	Prevotellaceae	Prevotella
OTU_0328	Bacteria
OTU_0329	Bacteria
OTU_0330	Bacteria
OTU_0331	Bacteria	Firmicutes	Clostridia	Clostridiales	Lachnospiraceae	Dorea
OTU_0332	Bacteria
OTU_0333	Bacteria	Firmicutes	Clostridia	Clostridiales	Lachnospiraceae
OTU_0334	Bacteria	Firmicutes	Clostridia	Clostridiales	Ruminococcaceae	Oscillibacter
OTU_0335	Bacteria
OTU_0336	Bacteria
OTU_0337	Bacteria	Firmicutes	Bacilli	Lactobacillales	Lactobacillaceae	Lactobacillus	L.mucosae
OTU_0338	Bacteria	Firmicutes	Clostridia	Clostridiales	Ruminococcaceae	Faecalibacterium
OTU_0339	Bacteria	Firmicutes	Clostridia	Clostridiales	Ruminococcaceae	Oscillibacter
OTU_0340	Bacteria
OTU_0341	Bacteria	Firmicutes	Negativicutes	Selenomonadales	Veillonellaceae	Megasphaera	M.elsdenii
OTU_0342	Bacteria	Firmicutes	Clostridia	Clostridiales	Ruminococcaceae	Faecalibacterium
OTU_0343	Bacteria	Firmicutes	Clostridia	Clostridiales	Lachnospiraceae	Anaerostipes
OTU_0344	Bacteria
OTU_0345	Bacteria	Firmicutes	Clostridia	Clostridiales	Clostridiaceae_1	Clostridium_sensu_stricto
OTU_0346	Bacteria	Firmicutes	Clostridia	Clostridiales	Ruminococcaceae	Faecalibacterium
OTU_0347	Bacteria
OTU_0348	Bacteria	Firmicutes	Clostridia	Clostridiales	Lachnospiraceae
OTU_0349	Bacteria	Bacteroidetes	Bacteroidia	Bacteroidales	Prevotellaceae	Paraprevotella
OTU_0350	Bacteria
OTU_0351	Bacteria
OTU_0352	Bacteria	Firmicutes	Erysipelotrichia	Erysipelotrichales	Erysipelotrichaceae	Clostridium_XVIII	C.ramosum
OTU_0353	Bacteria	Bacteroidetes	Bacteroidia	Bacteroidales	Rikenellaceae	Alistipes
OTU_0354	Bacteria
OTU_0355	Bacteria	Firmicutes	Clostridia	Clostridiales	Lachnospiraceae	Anaerostipes
OTU_0356	Bacteria	Firmicutes	Clostridia	Clostridiales	Lachnospiraceae	Dorea	D.longicatena
OTU_0357	Bacteria
OTU_0358	Bacteria	Bacteroidetes	Bacteroidia	Bacteroidales	Prevotellaceae	Prevotella
OTU_0359	Bacteria	Firmicutes	Clostridia	Clostridiales	Ruminococcaceae
OTU_0360	Bacteria
OTU_0361	Bacteria	Firmicutes	Bacilli	Lactobacillales	Streptococcaceae	Streptococcus
OTU_0362	Bacteria	Bacteroidetes	Bacteroidia	Bacteroidales	Prevotellaceae	Prevotella
OTU_0363	Bacteria	Firmicutes	Clostridia	Clostridiales	Ruminococcaceae	Clostridium_IV
OTU_0364	Bacteria	Firmicutes	Clostridia	Clostridiales	Ruminococcaceae	Oscillibacter
OTU_0365	Bacteria
OTU_0366	Bacteria
OTU_0367	Bacteria	Firmicutes	Negativicutes	Selenomonadales	Veillonellaceae	Dialister
OTU_0368	Bacteria
OTU_0369	Bacteria	Firmicutes	Clostridia	Clostridiales	Lachnospiraceae
OTU_0370	Bacteria	Firmicutes	Clostridia	Clostridiales	Lachnospiraceae
OTU_0371	Bacteria
OTU_0372	Bacteria
OTU_0373	Bacteria
OTU_0374	Bacteria	Firmicutes	Clostridia	Clostridiales	Lachnospiraceae
OTU_0375	Bacteria	Bacteroidetes	Bacteroidia	Bacteroidales	Prevotellaceae	Prevotella
OTU_0376	Bacteria	Firmicutes	Clostridia	Clostridiales	Ruminococcaceae	Faecalibacterium
OTU_0377	Bacteria	Firmicutes	Clostridia	Clostridiales	Ruminococcaceae	Faecalibacterium
OTU_0378	Bacteria
OTU_0379	Bacteria	Bacteroidetes	Bacteroidia	Bacteroidales	Prevotellaceae	Prevotella
OTU_0380	Bacteria	Bacteroidetes	Bacteroidia	Bacteroidales
OTU_0381	Bacteria	Firmicutes	Clostridia	Clostridiales	Ruminococcaceae	Faecalibacterium
OTU_0382	Bacteria
OTU_0383	Bacteria	Bacteroidetes	Bacteroidia	Bacteroidales	Bacteroidaceae	Bacteroides	B.plebeius
OTU_0384	Bacteria
OTU_0385	Bacteria
OTU_0386	Bacteria	Firmicutes	Clostridia	Clostridiales	Peptostreptococcaceae	Romboutsia
OTU_0387	Bacteria	Firmicutes	Clostridia	Clostridiales	Lachnospiraceae	Dorea
OTU_0388	Bacteria	Firmicutes	Clostridia	Clostridiales	Lachnospiraceae	Fusicatenibacter
OTU_0389	Bacteria	Firmicutes	Clostridia	Clostridiales	Lachnospiraceae
OTU_0390	Bacteria	Firmicutes	Bacilli	Lactobacillales	Streptococcaceae	Streptococcus	S.salivarius
OTU_0391	Bacteria	Bacteroidetes	Bacteroidia	Bacteroidales	Prevotellaceae	Prevotella
OTU_0392	Bacteria	Bacteroidetes	Bacteroidia	Bacteroidales	Prevotellaceae	Prevotella
OTU_0393	Bacteria	Firmicutes	Bacilli	Lactobacillales	Lactobacillaceae	Lactobacillus	L.mucosae
OTU_0394	Bacteria	Firmicutes	Clostridia	Clostridiales
OTU_0395	Bacteria	Firmicutes	Clostridia	Clostridiales	Ruminococcaceae
OTU_0396	Bacteria
OTU_0397	Bacteria	Firmicutes	Clostridia	Clostridiales	Ruminococcaceae	Faecalibacterium
OTU_0398	Bacteria	Proteobacteria
OTU_0399	Bacteria	Firmicutes	Clostridia	Clostridiales	Ruminococcaceae	Ruminococcus
OTU_0400	Bacteria
OTU_0401	Bacteria
OTU_0402	Bacteria	Firmicutes
OTU_0403	Bacteria	Firmicutes	Clostridia	Clostridiales	Ruminococcaceae	Faecalibacterium
OTU_0404	Bacteria	Firmicutes	Clostridia	Clostridiales	Ruminococcaceae	Faecalibacterium
OTU_0405	Bacteria
OTU_0406	Bacteria	Firmicutes	Clostridia	Clostridiales	Ruminococcaceae
OTU_0407	Bacteria	Firmicutes	Clostridia	Clostridiales
OTU_0408	Bacteria
OTU_0409	Bacteria	Firmicutes	Clostridia	Clostridiales	Lachnospiraceae	Dorea
OTU_0410	Bacteria
OTU_0411	Bacteria	Firmicutes	Negativicutes	Selenomonadales	Veillonellaceae	Megasphaera	M.elsdenii
OTU_0412	Bacteria	Firmicutes	Clostridia	Clostridiales
OTU_0413	Bacteria
OTU_0414	Bacteria
OTU_0415	Bacteria
OTU_0416	Bacteria	Firmicutes	Clostridia	Clostridiales	Ruminococcaceae	Oscillibacter
OTU_0417	Bacteria
OTU_0418	Bacteria	Bacteroidetes	Bacteroidia	Bacteroidales	Bacteroidaceae	Bacteroides
OTU_0419	Bacteria
OTU_0420	Bacteria	Firmicutes	Clostridia	Clostridiales
OTU_0421	Bacteria	Firmicutes	Clostridia	Clostridiales	Lachnospiraceae	Blautia
OTU_0422	Bacteria	Firmicutes	Negativicutes	Selenomonadales	Veillonellaceae	Megasphaera
OTU_0423	Bacteria	Bacteroidetes	Bacteroidia	Bacteroidales	Bacteroidaceae	Bacteroides
OTU_0424	Bacteria	Bacteroidetes	Bacteroidia	Bacteroidales	Porphyromonadaceae	Parabacteroides	P.distasonis
OTU_0425	Bacteria	Bacteroidetes	Bacteroidia	Bacteroidales	Prevotellaceae	Paraprevotella
OTU_0426	Bacteria	Bacteroidetes	Bacteroidia	Bacteroidales	Prevotellaceae	Prevotella
OTU_0427	Bacteria
OTU_0428	Bacteria	Firmicutes	Clostridia	Clostridiales	Ruminococcaceae
OTU_0429	Bacteria	Firmicutes	Clostridia	Clostridiales	Lachnospiraceae	Coprococcus
OTU_0430	Bacteria
OTU_0431	Bacteria	Proteobacteria	Betaproteobacteria	Burkholderiales
OTU_0432	Bacteria	Firmicutes	Negativicutes	Selenomonadales	Veillonellaceae	Megasphaera
OTU_0433	Bacteria	Bacteroidetes	Bacteroidia	Bacteroidales	Porphyromonadaceae	Barnesiella
OTU_0434	Bacteria
OTU_0435	Bacteria
OTU_0436	Bacteria	Firmicutes	Clostridia	Clostridiales	Ruminococcaceae	Oscillibacter
OTU_0437	Bacteria
OTU_0438	Bacteria	Firmicutes	Clostridia	Clostridiales	Ruminococcaceae	Pseudoflavonifractor
OTU_0439	Bacteria	Bacteroidetes	Bacteroidia	Bacteroidales	Bacteroidaceae	Bacteroides
OTU_0440	Bacteria
OTU_0441	Bacteria	Firmicutes	Bacilli	Bacillales	Bacillales_Incertae_Sedis_XI	Gemella
OTU_0442	Bacteria
OTU_0443	Bacteria
OTU_0444	Bacteria
OTU_0445	Bacteria	Firmicutes	Clostridia	Clostridiales	Ruminococcaceae
OTU_0446	Bacteria	Proteobacteria	Betaproteobacteria	Burkholderiales	Sutterellaceae	Sutterella
OTU_0447	Bacteria	Bacteroidetes	Bacteroidia	Bacteroidales	Prevotellaceae	Prevotella
OTU_0448	Bacteria	Firmicutes	Clostridia	Clostridiales	Ruminococcaceae
OTU_0449	Bacteria	Firmicutes	Clostridia	Clostridiales	Ruminococcaceae	Oscillibacter
OTU_0450	Bacteria	Bacteroidetes	Bacteroidia	Bacteroidales	Rikenellaceae	Alistipes	A.finegoldii
OTU_0451	Bacteria
OTU_0452	Bacteria	Actinobacteria	Actinobacteria	Coriobacteriales	Coriobacteriaceae	Collinsella	C.aerofaciens
OTU_0453	Bacteria	Bacteroidetes	Bacteroidia	Bacteroidales	Prevotellaceae	Prevotella
OTU_0454	Bacteria	Firmicutes	Clostridia	Clostridiales	Lachnospiraceae	Coprococcus
OTU_0455	Bacteria
OTU_0456	Bacteria
OTU_0457	Bacteria
OTU_0458	Bacteria	Bacteroidetes	Bacteroidia	Bacteroidales
OTU_0459	Bacteria
OTU_0460	Bacteria	Bacteroidetes	Bacteroidia	Bacteroidales	Prevotellaceae	Prevotella
OTU_0461	Bacteria
OTU_0462	Bacteria	Bacteroidetes	Bacteroidia	Bacteroidales	Prevotellaceae	Prevotella
OTU_0463	Bacteria	Firmicutes	Clostridia	Clostridiales	Peptostreptococcaceae	Romboutsia
OTU_0464	Bacteria	Firmicutes	Clostridia	Clostridiales	Ruminococcaceae	Faecalibacterium
OTU_0465	Bacteria
OTU_0466	Bacteria
OTU_0467	Bacteria	Firmicutes	Clostridia	Clostridiales	Ruminococcaceae	Faecalibacterium
OTU_0468	Bacteria	Bacteroidetes	Bacteroidia	Bacteroidales	Prevotellaceae	Prevotella
OTU_0469	Bacteria
OTU_0470	Bacteria	Firmicutes	Clostridia	Clostridiales	Lachnospiraceae	Roseburia	R.inulinivorans
OTU_0471	Bacteria	Firmicutes	Clostridia	Clostridiales	Ruminococcaceae	Faecalibacterium
OTU_0472	Bacteria
OTU_0473	Bacteria	Bacteroidetes	Bacteroidia	Bacteroidales	Prevotellaceae	Prevotella
OTU_0474	Bacteria	Bacteroidetes	Bacteroidia	Bacteroidales	Porphyromonadaceae	Odoribacter
OTU_0475	Bacteria
OTU_0476	Bacteria
OTU_0477	Bacteria
OTU_0478	Bacteria
OTU_0479	Bacteria	Bacteroidetes	Bacteroidia	Bacteroidales	Prevotellaceae	Prevotella
OTU_0480	Bacteria	Bacteroidetes	Bacteroidia	Bacteroidales	Prevotellaceae
OTU_0481	Bacteria	Bacteroidetes	Bacteroidia	Bacteroidales	Porphyromonadaceae	Parabacteroides
OTU_0482	Bacteria	Firmicutes	Clostridia	Clostridiales	Lachnospiraceae	Blautia
OTU_0483	Bacteria
OTU_0484	Bacteria	Bacteroidetes	Bacteroidia	Bacteroidales	Bacteroidaceae	Bacteroides
OTU_0485	Bacteria	Firmicutes	Negativicutes	Selenomonadales	Veillonellaceae	Dialister
OTU_0486	Bacteria
OTU_0487	Bacteria
OTU_0488	Bacteria
OTU_0489	Bacteria	Bacteroidetes	Bacteroidia	Bacteroidales	Prevotellaceae	Prevotella
OTU_0490	Bacteria	Firmicutes	Clostridia	Clostridiales	Lachnospiraceae
OTU_0491	Bacteria	Firmicutes	Clostridia	Clostridiales	Ruminococcaceae	Faecalibacterium
OTU_0492	Bacteria
OTU_0493	Bacteria	Firmicutes	Clostridia	Clostridiales	Ruminococcaceae	Faecalibacterium
OTU_0494	Bacteria	Firmicutes	Clostridia	Clostridiales	Ruminococcaceae
OTU_0495	Bacteria	Actinobacteria	Actinobacteria	Coriobacteriales	Coriobacteriaceae	Collinsella	C.aerofaciens
OTU_0496	Bacteria
OTU_0497	Bacteria
OTU_0498	Bacteria	Firmicutes	Clostridia	Clostridiales	Ruminococcaceae	Oscillibacter
OTU_0499	Bacteria
OTU_0500	Bacteria
OTU_0501	Bacteria	Firmicutes	Clostridia	Clostridiales	Lachnospiraceae	Blautia
OTU_0502	Bacteria
OTU_0503	Bacteria	Proteobacteria	Betaproteobacteria	Burkholderiales	Sutterellaceae	Parasutterella
OTU_0504	Bacteria	Bacteroidetes	Bacteroidia	Bacteroidales	Prevotellaceae	Prevotella
OTU_0505	Bacteria
OTU_0506	Bacteria	Firmicutes	Clostridia	Clostridiales	Lachnospiraceae	Roseburia
OTU_0507	Bacteria
OTU_0508	Bacteria
OTU_0509	Bacteria
OTU_0510	Bacteria	Firmicutes	Clostridia	Clostridiales	Ruminococcaceae	Faecalibacterium
OTU_0511	Bacteria	Firmicutes	Clostridia	Clostridiales	Ruminococcaceae	Faecalibacterium
OTU_0512	Bacteria	Firmicutes	Bacilli	Lactobacillales	Carnobacteriaceae	Granulicatella
OTU_0513	Bacteria	Firmicutes	Erysipelotrichia	Erysipelotrichales	Erysipelotrichaceae	Catenibacterium
OTU_0514	Bacteria	Bacteroidetes	Bacteroidia	Bacteroidales	Bacteroidaceae	Bacteroides
OTU_0515	Bacteria	Firmicutes	Clostridia	Clostridiales	Lachnospiraceae
OTU_0516	Bacteria	Proteobacteria	Betaproteobacteria	Burkholderiales	Sutterellaceae	Parasutterella
OTU_0517	Bacteria
OTU_0518	Bacteria
OTU_0519	Bacteria	Firmicutes	Clostridia	Clostridiales	Ruminococcaceae	Faecalibacterium
OTU_0520	Bacteria	Firmicutes	Clostridia	Clostridiales	Ruminococcaceae
OTU_0521	Bacteria
OTU_0522	Bacteria	Firmicutes	Negativicutes	Selenomonadales	Acidaminococcaceae	Phascolarctobacterium
OTU_0523	Bacteria	Firmicutes	Clostridia	Clostridiales	Ruminococcaceae	Ruminococcus
OTU_0524	Bacteria
OTU_0525	Bacteria	Firmicutes	Clostridia	Clostridiales	Lachnospiraceae	Blautia
OTU_0526	Bacteria
OTU_0527	Bacteria	Bacteroidetes	Bacteroidia	Bacteroidales	Prevotellaceae	Prevotella
OTU_0528	Bacteria	Firmicutes	Clostridia	Clostridiales	Lachnospiraceae	Roseburia	R.intestinalis
OTU_0529	Bacteria	Firmicutes	Clostridia	Clostridiales	Ruminococcaceae	Faecalibacterium
OTU_0530	Bacteria
OTU_0531	Bacteria	Actinobacteria	Actinobacteria	Actinomycetales	Micrococcaceae	Rothia
OTU_0532	Bacteria
OTU_0533	Bacteria	Firmicutes	Clostridia	Clostridiales	Lachnospiraceae	Fusicatenibacter
OTU_0534	Bacteria	Proteobacteria	Alphaproteobacteria
OTU_0535	Bacteria	Bacteroidetes	Bacteroidia	Bacteroidales	Prevotellaceae	Prevotella
OTU_0536	Bacteria
OTU_0537	Bacteria
OTU_0538	Bacteria
OTU_0539	Bacteria	Bacteroidetes	Bacteroidia	Bacteroidales	Prevotellaceae	Prevotella
OTU_0540	Bacteria	Firmicutes	Bacilli	Lactobacillales	Lactobacillaceae	Lactobacillus
OTU_0541	Bacteria	Proteobacteria	Gammaproteobacteria	Pasteurellales	Pasteurellaceae
OTU_0542	Bacteria	Bacteroidetes	Bacteroidia	Bacteroidales	Bacteroidaceae	Bacteroides
OTU_0543	Bacteria	Firmicutes	Clostridia	Clostridiales	Ruminococcaceae
OTU_0544	Bacteria	Firmicutes	Clostridia	Clostridiales	Ruminococcaceae	Faecalibacterium
OTU_0545	Bacteria	Firmicutes	Negativicutes	Selenomonadales	Veillonellaceae	Allisonella
OTU_0546	Bacteria	Firmicutes	Clostridia	Clostridiales	Ruminococcaceae	Faecalibacterium
OTU_0547	Bacteria
OTU_0548	Bacteria	Firmicutes	Clostridia	Clostridiales	Ruminococcaceae	Faecalibacterium
OTU_0549	Bacteria
OTU_0550	Bacteria	Bacteroidetes	Bacteroidia	Bacteroidales	Rikenellaceae	Alistipes
OTU_0551	Bacteria
OTU_0552	Bacteria	Bacteroidetes	Bacteroidia	Bacteroidales	Bacteroidaceae	Bacteroides	B.fragilis
OTU_0553	Bacteria	Bacteroidetes	Bacteroidia	Bacteroidales	Porphyromonadaceae	Barnesiella
OTU_0554	Bacteria	Firmicutes	Clostridia	Clostridiales	Ruminococcaceae	Faecalibacterium
OTU_0555	Bacteria	Firmicutes	Clostridia	Clostridiales	Ruminococcaceae
OTU_0556	Bacteria
OTU_0557	Bacteria	Firmicutes	Clostridia
OTU_0558	Bacteria
OTU_0559	Bacteria
OTU_0560	Bacteria	Firmicutes	Clostridia	Clostridiales
OTU_0561	Bacteria	Bacteroidetes	Bacteroidia	Bacteroidales	Bacteroidaceae	Bacteroides
OTU_0562	Bacteria	Firmicutes	Bacilli	Lactobacillales	Lactobacillaceae	Lactobacillus
OTU_0563	Bacteria	Firmicutes	Negativicutes	Selenomonadales	Veillonellaceae	Dialister
OTU_0564	Bacteria
OTU_0565	Bacteria
OTU_0566	Bacteria	Firmicutes
OTU_0567	Bacteria
OTU_0568	Bacteria	Bacteroidetes	Bacteroidia	Bacteroidales	Prevotellaceae	Prevotella
OTU_0569	Bacteria
OTU_0570	Bacteria	Firmicutes	Clostridia	Clostridiales	Peptostreptococcaceae	Terrisporobacter
OTU_0571	Bacteria	Bacteroidetes	Bacteroidia	Bacteroidales	Rikenellaceae	Alistipes
OTU_0572	Bacteria	Bacteroidetes	Bacteroidia	Bacteroidales	Bacteroidaceae	Bacteroides
OTU_0573	Bacteria
OTU_0574	Bacteria	Bacteroidetes	Bacteroidia	Bacteroidales	Prevotellaceae	Prevotella
OTU_0575	Bacteria	Proteobacteria	Gammaproteobacteria	Pasteurellales	Pasteurellaceae
OTU_0576	Bacteria	Bacteroidetes	Bacteroidia	Bacteroidales	Bacteroidaceae	Bacteroides
OTU_0577	Bacteria	Bacteroidetes	Bacteroidia	Bacteroidales	Prevotellaceae	Prevotella
OTU_0578	Bacteria	Firmicutes	Bacilli	Lactobacillales	Lactobacillaceae	Lactobacillus
OTU_0579	Bacteria	Bacteroidetes	Bacteroidia	Bacteroidales	Prevotellaceae	Prevotella
OTU_0580	Bacteria
OTU_0581	Bacteria
OTU_0582	Bacteria
OTU_0583	Bacteria
OTU_0584	Bacteria	Bacteroidetes	Bacteroidia	Bacteroidales
OTU_0585	Bacteria	Firmicutes	Clostridia	Clostridiales	Ruminococcaceae	Faecalibacterium
OTU_0586	Bacteria	Firmicutes	Clostridia	Clostridiales	Ruminococcaceae
OTU_0587	Bacteria	Firmicutes	Clostridia	Clostridiales
OTU_0588	Bacteria	Bacteroidetes	Bacteroidia	Bacteroidales	Porphyromonadaceae	Parabacteroides
OTU_0589	Bacteria	Firmicutes	Clostridia	Clostridiales	Ruminococcaceae	Faecalibacterium
OTU_0590	Bacteria	Bacteroidetes	Bacteroidia	Bacteroidales	Prevotellaceae	Prevotella
OTU_0591	Bacteria	Firmicutes	Clostridia	Clostridiales
OTU_0592	Bacteria	Bacteroidetes	Bacteroidia	Bacteroidales	Prevotellaceae	Alloprevotella
OTU_0593	Bacteria
OTU_0594	Bacteria
OTU_0595	Bacteria	Firmicutes	Clostridia	Clostridiales	Lachnospiraceae	Blautia
OTU_0596	Bacteria	Bacteroidetes	Bacteroidia	Bacteroidales	Prevotellaceae	Prevotella
OTU_0597	Bacteria	Firmicutes	Clostridia	Clostridiales	Ruminococcaceae
OTU_0598	Bacteria	Bacteroidetes	Bacteroidia	Bacteroidales	Porphyromonadaceae	Odoribacter
OTU_0599	Bacteria	Firmicutes	Clostridia	Clostridiales	Lachnospiraceae
OTU_0600	Bacteria	Bacteroidetes	Bacteroidia	Bacteroidales	Prevotellaceae	Prevotella
OTU_0601	Bacteria	Firmicutes	Clostridia	Clostridiales	Lachnospiraceae	Blautia
OTU_0602	Bacteria	Bacteroidetes	Bacteroidia	Bacteroidales	Bacteroidaceae	Bacteroides
OTU_0603	Bacteria	Firmicutes	Clostridia	Clostridiales	Ruminococcaceae	Faecalibacterium
OTU_0604	Bacteria	Firmicutes	Clostridia	Clostridiales
OTU_0605	Bacteria
OTU_0606	Bacteria	Firmicutes	Clostridia	Clostridiales	Lachnospiraceae	Coprococcus
OTU_0607	Bacteria	Bacteroidetes	Bacteroidia	Bacteroidales
OTU_0608	Bacteria
OTU_0609	Bacteria	Firmicutes	Clostridia	Clostridiales	Ruminococcaceae	Faecalibacterium
OTU_0610	Bacteria	Bacteroidetes	Bacteroidia	Bacteroidales	Bacteroidaceae	Bacteroides	B.dorei
OTU_0611	Bacteria
OTU_0612	Bacteria
OTU_0613	Bacteria
OTU_0614	Bacteria	Firmicutes	Clostridia	Clostridiales	Ruminococcaceae
OTU_0615	Bacteria	Firmicutes	Clostridia	Clostridiales	Peptostreptococcaceae	Romboutsia
OTU_0616	Bacteria
OTU_0617	Bacteria	Firmicutes	Clostridia	Clostridiales	Lachnospiraceae
OTU_0618	Bacteria	Firmicutes	Negativicutes	Selenomonadales	Veillonellaceae	Allisonella
OTU_0619	Bacteria	Firmicutes	Clostridia	Clostridiales	Ruminococcaceae	Faecalibacterium
OTU_0620	Bacteria	Firmicutes	Clostridia	Clostridiales	Ruminococcaceae	Oscillibacter
OTU_0621	Bacteria	Firmicutes	Clostridia	Clostridiales	Peptostreptococcaceae	Intestinibacter
OTU_0622	Bacteria	Firmicutes	Bacilli	Bacillales	Bacillales_Incertae_Sedis_XI	Gemella
OTU_0623	Bacteria	Firmicutes	Clostridia	Clostridiales	Ruminococcaceae	Faecalibacterium
OTU_0624	Bacteria
OTU_0625	Bacteria	Firmicutes	Clostridia	Clostridiales
OTU_0626	Bacteria	Firmicutes	Clostridia	Clostridiales	Ruminococcaceae	Faecalibacterium
OTU_0627	Bacteria	Bacteroidetes	Bacteroidia	Bacteroidales	Bacteroidaceae	Bacteroides	B.xylanisolvens
OTU_0628	Bacteria	Firmicutes	Negativicutes	Selenomonadales	Veillonellaceae	Dialister	D.invisus
OTU_0629	Bacteria	Bacteroidetes	Bacteroidia	Bacteroidales	Bacteroidaceae	Bacteroides
OTU_0630	Bacteria
OTU_0631	Bacteria	Actinobacteria	Actinobacteria	Actinomycetales	Actinomycetaceae	Actinomyces
OTU_0632	Bacteria	Firmicutes	Clostridia	Clostridiales	Ruminococcaceae	Oscillibacter
OTU_0633	Bacteria	Bacteroidetes
OTU_0634	Bacteria
OTU_0635	Bacteria
OTU_0636	Bacteria	Bacteroidetes	Bacteroidia	Bacteroidales	Bacteroidaceae	Bacteroides
OTU_0637	Bacteria	Firmicutes	Clostridia	Clostridiales	Lachnospiraceae
OTU_0638	Bacteria	Firmicutes	Clostridia	Clostridiales	Ruminococcaceae
OTU_0639	Bacteria	Bacteroidetes	Bacteroidia	Bacteroidales	Bacteroidaceae	Bacteroides
OTU_0640	Bacteria
OTU_0641	Bacteria	Bacteroidetes	Bacteroidia	Bacteroidales	Prevotellaceae	Prevotella
OTU_0642	Bacteria	Firmicutes	Clostridia	Clostridiales	Lachnospiraceae	Ruminococcus2
OTU_0643	Bacteria	Firmicutes	Erysipelotrichia	Erysipelotrichales	Erysipelotrichaceae	Holdemanella
OTU_0644	Bacteria	Firmicutes	Clostridia	Clostridiales	Ruminococcaceae	Faecalibacterium
OTU_0645	Bacteria	Firmicutes	Clostridia	Clostridiales	Ruminococcaceae	Faecalibacterium
OTU_0646	Bacteria	Bacteroidetes	Bacteroidia	Bacteroidales	Rikenellaceae	Alistipes
OTU_0647	Bacteria
OTU_0648	Bacteria
OTU_0649	Bacteria	Bacteroidetes	Bacteroidia	Bacteroidales	Prevotellaceae	Paraprevotella
OTU_0650	Bacteria	Bacteroidetes	Bacteroidia	Bacteroidales	Prevotellaceae	Prevotella
OTU_0651	Bacteria	Bacteroidetes	Bacteroidia	Bacteroidales	Bacteroidaceae	Bacteroides
OTU_0652	Bacteria	Firmicutes	Clostridia	Clostridiales	Ruminococcaceae
OTU_0653	Bacteria
OTU_0654	Bacteria	Firmicutes	Clostridia	Clostridiales	Ruminococcaceae	Oscillibacter
OTU_0655	Bacteria	Firmicutes	Clostridia	Clostridiales	Ruminococcaceae	Ruminococcus
OTU_0656	Bacteria	Firmicutes	Negativicutes	Selenomonadales	Veillonellaceae	Megasphaera
OTU_0657	Bacteria	Bacteroidetes	Bacteroidia	Bacteroidales	Bacteroidaceae	Bacteroides	B.stercoris
OTU_0658	Bacteria	Firmicutes	Clostridia	Clostridiales	Ruminococcaceae
OTU_0659	Bacteria	Bacteroidetes	Bacteroidia	Bacteroidales	Rikenellaceae
OTU_0660	Bacteria
OTU_0661	Bacteria	Firmicutes	Clostridia	Clostridiales	Lachnospiraceae	Anaerostipes
OTU_0662	Bacteria	Firmicutes	Clostridia	Clostridiales	Lachnospiraceae	Blautia
OTU_0663	Bacteria	Firmicutes	Clostridia	Clostridiales	Ruminococcaceae	Oscillibacter
OTU_0664	Bacteria	Firmicutes	Clostridia	Clostridiales	Ruminococcaceae	Faecalibacterium
OTU_0665	Bacteria	Firmicutes	Clostridia	Clostridiales	Lachnospiraceae
OTU_0666	Bacteria
OTU_0667	Bacteria	Firmicutes	Clostridia	Clostridiales	Lachnospiraceae
OTU_0668	Bacteria
OTU_0669	Bacteria	Firmicutes	Clostridia	Clostridiales	Ruminococcaceae
OTU_0670	Bacteria
OTU_0671	Bacteria	Firmicutes	Clostridia	Clostridiales	Ruminococcaceae	Faecalibacterium
OTU_0672	Bacteria
OTU_0673	Bacteria
OTU_0674	Bacteria	Firmicutes	Clostridia	Clostridiales	Clostridiaceae_1	Clostridium_sensu_stricto
OTU_0675	Bacteria
OTU_0676	Bacteria
OTU_0677	Bacteria	Bacteroidetes	Bacteroidia	Bacteroidales	Prevotellaceae	Prevotella
OTU_0678	Bacteria	Firmicutes	Clostridia	Clostridiales	Ruminococcaceae	Faecalibacterium
OTU_0679	Bacteria
OTU_0680	Bacteria
OTU_0681	Bacteria	Firmicutes	Clostridia	Clostridiales	Lachnospiraceae
OTU_0682	Bacteria	Firmicutes	Clostridia	Clostridiales	Ruminococcaceae	Faecalibacterium
OTU_0683	Bacteria	Bacteroidetes	Bacteroidia	Bacteroidales	Prevotellaceae	Prevotella
OTU_0684	Bacteria	Firmicutes	Clostridia	Clostridiales	Ruminococcaceae	Faecalibacterium
OTU_0685	Bacteria
OTU_0686	Bacteria	Firmicutes	Clostridia	Clostridiales	Ruminococcaceae	Faecalibacterium
OTU_0687	Bacteria
OTU_0688	Bacteria	Firmicutes	Clostridia	Clostridiales	Ruminococcaceae	Faecalibacterium
OTU_0689	Bacteria	Firmicutes	Clostridia	Clostridiales	Ruminococcaceae	Faecalibacterium
OTU_0690	Bacteria	Firmicutes	Bacilli	Lactobacillales	Streptococcaceae	Lactococcus	L.garvieae
OTU_0691	Bacteria
OTU_0692	Bacteria
OTU_0693	Bacteria
OTU_0694	Bacteria	Actinobacteria	Actinobacteria	Actinomycetales	Micrococcaceae	Rothia
OTU_0695	Bacteria	Firmicutes	Clostridia	Clostridiales	Lachnospiraceae	Ruminococcus2
OTU_0696	Bacteria
OTU_0697	Bacteria
OTU_0698	Bacteria
OTU_0699	Bacteria	Firmicutes	Clostridia	Clostridiales	Ruminococcaceae
OTU_0700	Bacteria	Firmicutes	Clostridia	Clostridiales	Ruminococcaceae
OTU_0701	Bacteria	Firmicutes	Clostridia	Clostridiales	Ruminococcaceae
OTU_0702	Bacteria	Firmicutes	Clostridia	Clostridiales	Ruminococcaceae	Subdoligranulum
OTU_0703	Bacteria	Firmicutes	Clostridia	Clostridiales	Lachnospiraceae
OTU_0704	Bacteria
OTU_0705	Bacteria
OTU_0706	Bacteria	Firmicutes	Bacilli	Lactobacillales	Carnobacteriaceae	Granulicatella
OTU_0707	Bacteria	Firmicutes	Negativicutes	Selenomonadales	Acidaminococcaceae	Phascolarctobacterium
OTU_0708	Bacteria
OTU_0709	Bacteria	Firmicutes	Clostridia	Clostridiales	Ruminococcaceae
OTU_0710	Bacteria	Proteobacteria	Betaproteobacteria	Burkholderiales	Burkholderiaceae	Lautropia
OTU_0711	Bacteria	Bacteroidetes	Bacteroidia	Bacteroidales	Bacteroidaceae	Bacteroides
OTU_0712	Bacteria
OTU_0713	Bacteria	Firmicutes	Clostridia	Clostridiales	Lachnospiraceae
OTU_0714	Bacteria
OTU_0715	Bacteria
OTU_0716	Bacteria
OTU_0717	Bacteria
OTU_0718	Bacteria	Proteobacteria	Alphaproteobacteria
OTU_0719	Bacteria
OTU_0720	Bacteria	Firmicutes	Clostridia	Clostridiales	Ruminococcaceae
OTU_0721	Bacteria	Firmicutes	Negativicutes	Selenomonadales	Veillonellaceae	Allisonella
OTU_0722	Bacteria	Firmicutes	Clostridia	Clostridiales	Ruminococcaceae
OTU_0723	Bacteria
OTU_0724	Bacteria
OTU_0725	Bacteria	Firmicutes	Clostridia	Clostridiales	Ruminococcaceae	Faecalibacterium
OTU_0726	Bacteria	Firmicutes	Clostridia	Clostridiales	Ruminococcaceae	Faecalibacterium
OTU_0727	Bacteria
OTU_0728	Bacteria
OTU_0729	Bacteria	Bacteroidetes	Bacteroidia	Bacteroidales	Porphyromonadaceae	Odoribacter
OTU_0730	Bacteria	Firmicutes	Clostridia	Clostridiales	Lachnospiraceae	Ruminococcus2
OTU_0731	Bacteria	Firmicutes	Clostridia	Clostridiales	Ruminococcaceae
OTU_0732	Bacteria	Firmicutes	Erysipelotrichia	Erysipelotrichales	Erysipelotrichaceae	Clostridium_XVIII
OTU_0733	Bacteria	Firmicutes	Clostridia	Clostridiales	Ruminococcaceae	Faecalibacterium
OTU_0734	Bacteria	Firmicutes	Clostridia	Clostridiales	Lachnospiraceae	Blautia
OTU_0735	Bacteria	Firmicutes	Clostridia	Clostridiales	Lachnospiraceae	Coprococcus
OTU_0736	Bacteria
OTU_0737	Bacteria	Bacteroidetes	Bacteroidia	Bacteroidales	Bacteroidaceae	Bacteroides
OTU_0738	Bacteria
OTU_0739	Bacteria
OTU_0740	Bacteria	Proteobacteria	Betaproteobacteria	Burkholderiales
OTU_0741	Bacteria	Bacteroidetes	Bacteroidia	Bacteroidales	Prevotellaceae	Prevotella
OTU_0742	Bacteria	Firmicutes	Clostridia	Clostridiales	Ruminococcaceae
OTU_0743	Bacteria	Firmicutes	Negativicutes	Selenomonadales	Veillonellaceae	Megasphaera
OTU_0744	Bacteria
OTU_0745	Bacteria	Firmicutes	Clostridia	Clostridiales	Lachnospiraceae	Fusicatenibacter
OTU_0746	Bacteria
OTU_0747	Bacteria	Bacteroidetes	Bacteroidia	Bacteroidales	Bacteroidaceae	Bacteroides
OTU_0748	Bacteria
OTU_0749	Bacteria	Firmicutes	Clostridia	Clostridiales	Lachnospiraceae
OTU_0750	Bacteria	Firmicutes	Erysipelotrichia	Erysipelotrichales	Erysipelotrichaceae	Turicibacter
OTU_0751	Bacteria	Firmicutes	Clostridia	Clostridiales	Lachnospiraceae	Anaerostipes
OTU_0752	Bacteria	Firmicutes	Clostridia	Clostridiales	Ruminococcaceae	Faecalibacterium
OTU_0753	Bacteria	Firmicutes	Clostridia	Clostridiales	Ruminococcaceae
OTU_0754	Bacteria
OTU_0755	Bacteria
OTU_0756	Bacteria	Actinobacteria	Actinobacteria	Coriobacteriales	Coriobacteriaceae	Collinsella
OTU_0757	Bacteria	Firmicutes	Bacilli	Lactobacillales	Lactobacillaceae	Lactobacillus
OTU_0758	Bacteria	Firmicutes	Clostridia	Clostridiales	Lachnospiraceae
OTU_0759	Bacteria
OTU_0760	Bacteria
OTU_0761	Bacteria
OTU_0762	Bacteria
OTU_0763	Bacteria
OTU_0764	Bacteria	Firmicutes	Clostridia	Clostridiales	Ruminococcaceae	Faecalibacterium
OTU_0765	Bacteria
OTU_0766	Bacteria	Firmicutes	Clostridia	Clostridiales	Ruminococcaceae
OTU_0767	Bacteria	Bacteroidetes	Bacteroidia	Bacteroidales	Prevotellaceae	Alloprevotella
OTU_0768	Bacteria	Firmicutes	Clostridia	Clostridiales	Lachnospiraceae	Roseburia
OTU_0769	Bacteria
OTU_0770	Bacteria
OTU_0771	Bacteria	Firmicutes	Clostridia	Clostridiales	Lachnospiraceae	Blautia
OTU_0772	Bacteria	Firmicutes	Negativicutes	Selenomonadales	Acidaminococcaceae	Acidaminococcus
OTU_0773	Bacteria	Firmicutes	Clostridia	Clostridiales	Lachnospiraceae	Blautia	B.obeum
OTU_0774	Bacteria	Bacteroidetes	Bacteroidia	Bacteroidales	Prevotellaceae	Prevotella
OTU_0775	Bacteria	Bacteroidetes	Bacteroidia	Bacteroidales	Prevotellaceae
OTU_0776	Bacteria
OTU_0777	Bacteria	Firmicutes	Clostridia	Clostridiales	Ruminococcaceae	Faecalibacterium
OTU_0778	Bacteria
OTU_0779	Bacteria	Bacteroidetes	Bacteroidia	Bacteroidales	Prevotellaceae	Prevotella
OTU_0780	Bacteria	Bacteroidetes	Bacteroidia	Bacteroidales	Porphyromonadaceae	Parabacteroides
OTU_0781	Bacteria	Firmicutes	Clostridia	Clostridiales	Ruminococcaceae	Faecalibacterium
OTU_0782	Bacteria	Firmicutes	Negativicutes	Selenomonadales	Veillonellaceae	Dialister
OTU_0783	Bacteria
OTU_0784	Bacteria
OTU_0785	Bacteria	Firmicutes	Clostridia	Clostridiales	Ruminococcaceae	Subdoligranulum
OTU_0786	Bacteria
OTU_0787	Bacteria
OTU_0788	Bacteria
OTU_0789	Bacteria	Firmicutes	Clostridia	Clostridiales	Ruminococcaceae	Oscillibacter
OTU_0790	Bacteria	Bacteroidetes	Bacteroidia	Bacteroidales
OTU_0791	Bacteria	Bacteroidetes	Bacteroidia	Bacteroidales	Prevotellaceae	Prevotella
OTU_0792	Bacteria	Bacteroidetes	Bacteroidia	Bacteroidales	Bacteroidaceae	Bacteroides
OTU_0793	Bacteria	Bacteroidetes	Bacteroidia	Bacteroidales
OTU_0794	Bacteria	Firmicutes	Clostridia	Clostridiales	Ruminococcaceae
OTU_0795	Bacteria
OTU_0796	Bacteria
OTU_0797	Bacteria	Firmicutes	Clostridia	Clostridiales	Ruminococcaceae	Subdoligranulum
OTU_0798	Bacteria	Bacteroidetes	Bacteroidia	Bacteroidales	Bacteroidaceae	Bacteroides
OTU_0799	Bacteria	Firmicutes	Clostridia	Clostridiales	Peptostreptococcaceae	Romboutsia
OTU_0800	Bacteria	Firmicutes	Clostridia	Clostridiales	Lachnospiraceae	Ruminococcus2
OTU_0801	Bacteria	Bacteroidetes	Bacteroidia	Bacteroidales	Porphyromonadaceae
OTU_0802	Bacteria	Firmicutes	Clostridia	Clostridiales	Lachnospiraceae	Anaerostipes
OTU_0803	Bacteria	Firmicutes	Clostridia	Clostridiales	Ruminococcaceae	Faecalibacterium
OTU_0804	Bacteria
OTU_0805	Bacteria
OTU_0806	Bacteria	Firmicutes	Clostridia	Clostridiales	Peptostreptococcaceae	Romboutsia
OTU_0807	Bacteria	Firmicutes	Clostridia	Clostridiales	Lachnospiraceae
OTU_0808	Bacteria	Firmicutes	Clostridia	Clostridiales	Lachnospiraceae
OTU_0809	Bacteria	Bacteroidetes	Bacteroidia	Bacteroidales
OTU_0810	Bacteria	Firmicutes	Clostridia	Clostridiales	Ruminococcaceae	Subdoligranulum
OTU_0811	Bacteria	Bacteroidetes	Bacteroidia	Bacteroidales	Porphyromonadaceae	Barnesiella
OTU_0812	Bacteria
OTU_0813	Bacteria	Firmicutes	Clostridia	Clostridiales	Lachnospiraceae
OTU_0814	Bacteria	Firmicutes	Clostridia	Clostridiales	Lachnospiraceae
OTU_0815	Bacteria	Bacteroidetes	Bacteroidia	Bacteroidales	Bacteroidaceae	Bacteroides
OTU_0816	Bacteria	Bacteroidetes	Bacteroidia	Bacteroidales	Bacteroidaceae	Bacteroides
OTU_0817	Bacteria	Firmicutes	Clostridia	Clostridiales	Lachnospiraceae
OTU_0818	Bacteria
OTU_0819	Bacteria
OTU_0820	Bacteria	Firmicutes	Clostridia	Clostridiales	Ruminococcaceae
OTU_0821	Bacteria	Firmicutes	Clostridia	Clostridiales	Ruminococcaceae
OTU_0822	Bacteria	Bacteroidetes	Bacteroidia	Bacteroidales	Porphyromonadaceae
OTU_0823	Bacteria	Proteobacteria	Betaproteobacteria	Burkholderiales	Sutterellaceae	Parasutterella
OTU_0824	Bacteria	Bacteroidetes	Bacteroidia	Bacteroidales	Prevotellaceae	Prevotella
OTU_0825	Bacteria	Proteobacteria	Betaproteobacteria	Neisseriales	Neisseriaceae	Neisseria
OTU_0826	Bacteria
OTU_0827	Bacteria	Firmicutes	Clostridia	Clostridiales	Lachnospiraceae	Clostridium_XlVa
OTU_0828	Bacteria
OTU_0829	Bacteria	Firmicutes	Clostridia	Clostridiales
OTU_0830	Bacteria	Bacteroidetes	Bacteroidia	Bacteroidales	Prevotellaceae	Prevotella
OTU_0831	Bacteria	Firmicutes	Bacilli	Lactobacillales	Lactobacillaceae	Lactobacillus
OTU_0832	Bacteria	Bacteroidetes	Bacteroidia	Bacteroidales	Bacteroidaceae	Bacteroides	B.thetaiotaomicron
OTU_0833	Bacteria	Firmicutes	Clostridia	Clostridiales	Lachnospiraceae	Fusicatenibacter
OTU_0834	Bacteria	Firmicutes	Clostridia	Clostridiales	Lachnospiraceae	Hespellia
OTU_0835	Bacteria	Bacteroidetes	Bacteroidia	Bacteroidales	Prevotellaceae	Paraprevotella
OTU_0836	Bacteria	Firmicutes	Clostridia	Clostridiales	Ruminococcaceae	Faecalibacterium
OTU_0837	Bacteria	Bacteroidetes	Bacteroidia	Bacteroidales	Bacteroidaceae	Bacteroides
OTU_0838	Bacteria	Firmicutes	Clostridia	Clostridiales	Ruminococcaceae	Oscillibacter
OTU_0839	Bacteria
OTU_0840	Bacteria	Firmicutes	Clostridia	Clostridiales	Lachnospiraceae	Roseburia
OTU_0841	Bacteria	Bacteroidetes	Bacteroidia	Bacteroidales	Prevotellaceae	Prevotella
OTU_0842	Bacteria	Actinobacteria	Actinobacteria	Coriobacteriales	Coriobacteriaceae	Collinsella	C.aerofaciens
OTU_0843	Bacteria	Firmicutes	Clostridia	Clostridiales
OTU_0844	Bacteria	Bacteroidetes	Bacteroidia	Bacteroidales	Prevotellaceae	Prevotella
OTU_0845	Bacteria	Bacteroidetes	Bacteroidia	Bacteroidales	Prevotellaceae	Prevotella
OTU_0846	Bacteria	Firmicutes	Clostridia	Clostridiales	Peptostreptococcaceae	Intestinibacter
OTU_0847	Bacteria	Firmicutes	Clostridia	Clostridiales	Lachnospiraceae
OTU_0848	Bacteria	Bacteroidetes	Bacteroidia	Bacteroidales	Prevotellaceae	Prevotella	P.ruminicola
OTU_0849	Bacteria	Firmicutes	Negativicutes	Selenomonadales	Veillonellaceae	Mitsuokella	M.multacida
OTU_0850	Bacteria
OTU_0851	Bacteria	Bacteroidetes	Bacteroidia	Bacteroidales	Prevotellaceae	Paraprevotella
OTU_0852	Bacteria
OTU_0853	Bacteria	Bacteroidetes	Bacteroidia	Bacteroidales	Prevotellaceae	Prevotella	P.copri
OTU_0854	Bacteria
OTU_0855	Bacteria
OTU_0856	Bacteria	Firmicutes	Clostridia	Clostridiales	Lachnospiraceae	Blautia
OTU_0857	Bacteria	Firmicutes	Clostridia	Clostridiales	Ruminococcaceae	Faecalibacterium
OTU_0858	Bacteria
OTU_0859	Bacteria
OTU_0860	Bacteria	Bacteroidetes	Bacteroidia	Bacteroidales	Prevotellaceae	Alloprevotella
OTU_0861	Bacteria
OTU_0862	Bacteria	Firmicutes	Clostridia	Clostridiales	Peptostreptococcaceae	Romboutsia
OTU_0863	Bacteria	Proteobacteria	Betaproteobacteria	Burkholderiales	Sutterellaceae	Sutterella
OTU_0864	Bacteria	Bacteroidetes	Bacteroidia	Bacteroidales	Prevotellaceae	Prevotella
OTU_0865	Bacteria	Firmicutes	Clostridia	Clostridiales	Ruminococcaceae	Acetanaerobacterium
OTU_0866	Bacteria
OTU_0867	Bacteria
OTU_0868	Bacteria	Firmicutes	Clostridia	Clostridiales	Ruminococcaceae	Gemmiger
OTU_0869	Bacteria	Firmicutes	Clostridia	Clostridiales	Lachnospiraceae	Roseburia	R.hominis
OTU_0870	Bacteria	Firmicutes	Clostridia	Clostridiales	Lachnospiraceae
OTU_0871	Bacteria	Firmicutes	Clostridia	Clostridiales	Ruminococcaceae
OTU_0872	Bacteria	Bacteroidetes	Bacteroidia	Bacteroidales	Bacteroidaceae	Bacteroides
OTU_0873	Bacteria
OTU_0874	Bacteria
OTU_0875	Bacteria
OTU_0876	Bacteria	Firmicutes	Clostridia	Clostridiales	Lachnospiraceae
OTU_0877	Bacteria	Firmicutes	Clostridia	Clostridiales	Lachnospiraceae
OTU_0878	Bacteria	Firmicutes	Clostridia	Clostridiales	Ruminococcaceae	Faecalibacterium
OTU_0879	Bacteria
OTU_0880	Bacteria	Firmicutes	Clostridia	Clostridiales	Ruminococcaceae	Faecalibacterium
OTU_0881	Bacteria	Firmicutes	Clostridia	Clostridiales	Ruminococcaceae	Faecalibacterium
OTU_0882	Bacteria	Firmicutes	Negativicutes	Selenomonadales	Acidaminococcaceae	Phascolarctobacterium
OTU_0883	Bacteria
OTU_0884	Bacteria
OTU_0885	Bacteria	Firmicutes	Clostridia	Clostridiales	Lachnospiraceae	Blautia
OTU_0886	Bacteria	Firmicutes	Clostridia	Clostridiales	Ruminococcaceae	Faecalibacterium
OTU_0887	Bacteria	Firmicutes	Clostridia	Clostridiales	Lachnospiraceae	Blautia
OTU_0888	Bacteria	Firmicutes	Clostridia	Clostridiales	Lachnospiraceae
OTU_0889	Bacteria	Firmicutes	Negativicutes	Selenomonadales	Acidaminococcaceae	Phascolarctobacterium
OTU_0890	Bacteria	Firmicutes
OTU_0891	Bacteria	Firmicutes	Clostridia	Clostridiales	Ruminococcaceae	Faecalibacterium
OTU_0892	Bacteria	Bacteroidetes	Bacteroidia	Bacteroidales	Bacteroidaceae	Bacteroides
OTU_0893	Bacteria	Bacteroidetes	Bacteroidia	Bacteroidales	Bacteroidaceae	Bacteroides
OTU_0894	Bacteria	Firmicutes	Clostridia	Clostridiales	Lachnospiraceae
OTU_0895	Bacteria	Bacteroidetes	Bacteroidia	Bacteroidales	Prevotellaceae	Prevotella
OTU_0896	Bacteria
OTU_0897	Bacteria
OTU_0898	Bacteria	Proteobacteria	Betaproteobacteria	Neisseriales	Neisseriaceae	Neisseria
OTU_0899	Bacteria
OTU_0900	Bacteria	Firmicutes	Clostridia	Clostridiales	Ruminococcaceae	Faecalibacterium
OTU_0901	Bacteria
OTU_0902	Bacteria
OTU_0903	Bacteria	Firmicutes	Negativicutes	Selenomonadales	Veillonellaceae	Dialister
OTU_0904	Bacteria	Firmicutes	Clostridia	Clostridiales	Lachnospiraceae	Blautia
OTU_0905	Bacteria	Firmicutes	Negativicutes	Selenomonadales	Veillonellaceae	Mitsuokella
OTU_0906	Bacteria	Bacteroidetes	Bacteroidia	Bacteroidales	Bacteroidaceae	Bacteroides
OTU_0907	Bacteria	Firmicutes	Clostridia	Clostridiales	Ruminococcaceae
OTU_0908	Bacteria	Bacteroidetes	Bacteroidia	Bacteroidales	Bacteroidaceae	Bacteroides	B.uniformis
OTU_0909	Bacteria
OTU_0910	Bacteria	Bacteroidetes	Bacteroidia	Bacteroidales
OTU_0911	Bacteria
OTU_0912	Bacteria	Firmicutes	Clostridia	Clostridiales	Ruminococcaceae
OTU_0913	Bacteria
OTU_0914	Bacteria	Firmicutes
OTU_0915	Bacteria
OTU_0916	Bacteria
OTU_0917	Bacteria
OTU_0918	Bacteria
OTU_0919	Bacteria	Firmicutes	Clostridia	Clostridiales	Ruminococcaceae	Faecalibacterium
OTU_0920	Bacteria	Bacteroidetes	Bacteroidia	Bacteroidales	Rikenellaceae	Alistipes
OTU_0921	Bacteria	Firmicutes
OTU_0922	Bacteria	Firmicutes	Clostridia	Clostridiales	Ruminococcaceae	Faecalibacterium
OTU_0923	Bacteria	Firmicutes	Clostridia	Clostridiales	Lachnospiraceae	Roseburia
OTU_0924	Bacteria	Firmicutes	Clostridia	Clostridiales
OTU_0925	Bacteria	Proteobacteria	Gammaproteobacteria	Pasteurellales	Pasteurellaceae	Haemophilus
OTU_0926	Bacteria
OTU_0927	Bacteria
OTU_0928	Bacteria	Firmicutes	Clostridia	Clostridiales	Ruminococcaceae	Subdoligranulum
OTU_0929	Bacteria	Bacteroidetes	Bacteroidia	Bacteroidales	Porphyromonadaceae	Butyricimonas	B.faecihominis
OTU_0930	Bacteria	Firmicutes	Clostridia	Clostridiales	Ruminococcaceae	Oscillibacter
OTU_0931	Bacteria	Firmicutes	Clostridia	Clostridiales	Ruminococcaceae	Faecalibacterium
OTU_0932	Bacteria
OTU_0933	Bacteria	Proteobacteria	Alphaproteobacteria
OTU_0934	Bacteria	Firmicutes	Clostridia	Clostridiales	Ruminococcaceae	Subdoligranulum
OTU_0935	Bacteria	Firmicutes	Clostridia	Clostridiales	Ruminococcaceae
OTU_0936	Bacteria	Bacteroidetes	Bacteroidia	Bacteroidales	Porphyromonadaceae	Parabacteroides
OTU_0937	Bacteria
OTU_0938	Bacteria
OTU_0939	Bacteria	Firmicutes	Clostridia	Clostridiales	Ruminococcaceae	Oscillibacter
OTU_0940	Bacteria
OTU_0941	Bacteria	Firmicutes	Clostridia	Clostridiales
OTU_0942	Bacteria	Firmicutes	Negativicutes	Selenomonadales	Veillonellaceae	Megasphaera
OTU_0943	Bacteria	Firmicutes	Bacilli	Lactobacillales	Streptococcaceae	Streptococcus
OTU_0944	Bacteria
OTU_0945	Bacteria
OTU_0946	Bacteria	Firmicutes	Clostridia	Clostridiales	Clostridiaceae_1	Clostridium_sensu_stricto
OTU_0947	Bacteria	Firmicutes	Clostridia	Clostridiales	Lachnospiraceae
OTU_0948	Bacteria	Firmicutes	Clostridia	Clostridiales	Ruminococcaceae	Faecalibacterium
OTU_0949	Bacteria	Firmicutes	Clostridia	Clostridiales	Ruminococcaceae	Ruminococcus
OTU_0950	Bacteria
OTU_0951	Bacteria	Firmicutes	Clostridia	Clostridiales	Ruminococcaceae	Clostridium_IV
OTU_0952	Bacteria	Firmicutes	Clostridia	Clostridiales	Lachnospiraceae	Anaerostipes
OTU_0953	Bacteria	Bacteroidetes	Bacteroidia	Bacteroidales	Prevotellaceae
OTU_0954	Bacteria	Bacteroidetes	Bacteroidia	Bacteroidales	Bacteroidaceae	Bacteroides
OTU_0955	Bacteria	Firmicutes	Clostridia	Clostridiales	Ruminococcaceae	Pseudoflavonifractor
OTU_0956	Bacteria	Bacteroidetes	Bacteroidia	Bacteroidales	Prevotellaceae	Prevotella
OTU_0957	Bacteria
OTU_0958	Bacteria	Bacteroidetes	Bacteroidia	Bacteroidales	Porphyromonadaceae	Parabacteroides
OTU_0959	Bacteria	Bacteroidetes	Bacteroidia	Bacteroidales	Bacteroidaceae	Bacteroides
OTU_0960	Bacteria	Firmicutes	Clostridia	Clostridiales
OTU_0961	Bacteria	Firmicutes	Clostridia	Clostridiales	Lachnospiraceae	Roseburia
OTU_0962	Bacteria	Bacteroidetes	Bacteroidia	Bacteroidales	Porphyromonadaceae	Parabacteroides
OTU_0963	Bacteria	Firmicutes	Clostridia	Clostridiales	Lachnospiraceae
OTU_0964	Bacteria
OTU_0965	Bacteria	Firmicutes	Clostridia	Clostridiales	Lachnospiraceae
OTU_0966	Bacteria	Bacteroidetes	Bacteroidia	Bacteroidales	Prevotellaceae	Prevotella
OTU_0967	Bacteria	Firmicutes	Clostridia	Clostridiales	Lachnospiraceae
OTU_0968	Bacteria	Firmicutes	Clostridia	Clostridiales	Ruminococcaceae	Subdoligranulum
OTU_0969	Bacteria	Firmicutes	Clostridia	Clostridiales	Ruminococcaceae
OTU_0970	Bacteria	Firmicutes	Clostridia	Clostridiales	Lachnospiraceae
OTU_0971	Bacteria
OTU_0972	Bacteria	Bacteroidetes	Bacteroidia	Bacteroidales	Prevotellaceae	Prevotella
OTU_0973	Bacteria	Bacteroidetes	Bacteroidia	Bacteroidales	Bacteroidaceae	Bacteroides
OTU_0974	Bacteria	Firmicutes	Negativicutes	Selenomonadales	Veillonellaceae	Veillonella
OTU_0975	Bacteria
OTU_0976	Bacteria	Firmicutes	Clostridia	Clostridiales	Lachnospiraceae	Blautia
OTU_0977	Bacteria	Firmicutes	Clostridia	Clostridiales	Lachnospiraceae
OTU_0978	Bacteria	Firmicutes	Bacilli	Lactobacillales	Streptococcaceae	Streptococcus	S.salivarius
OTU_0979	Bacteria
OTU_0980	Bacteria	Bacteroidetes	Bacteroidia	Bacteroidales	Prevotellaceae	Prevotella
OTU_0981	Bacteria
OTU_0982	Bacteria	Firmicutes	Clostridia	Clostridiales	Ruminococcaceae	Faecalibacterium
OTU_0983	Bacteria
OTU_0984	Bacteria	Firmicutes	Clostridia	Clostridiales	Lachnospiraceae	Blautia
OTU_0985	Bacteria	Firmicutes	Clostridia	Clostridiales
OTU_0986	Bacteria	Bacteroidetes	Bacteroidia	Bacteroidales	Bacteroidaceae	Bacteroides	B.thetaiotaomicron
OTU_0987	Bacteria	Firmicutes	Clostridia	Clostridiales	Ruminococcaceae	Faecalibacterium
OTU_0988	Bacteria	Firmicutes	Clostridia	Clostridiales	Lachnospiraceae
OTU_0989	Bacteria	Firmicutes	Clostridia	Clostridiales	Lachnospiraceae
OTU_0990	Bacteria	Firmicutes	Bacilli	Bacillales	Bacillales_Incertae_Sedis_XI	Gemella
OTU_0991	Bacteria	Firmicutes	Clostridia	Clostridiales	Lachnospiraceae	Fusicatenibacter
OTU_0992	Bacteria	Firmicutes	Clostridia	Clostridiales	Lachnospiraceae
OTU_0993	Bacteria	Firmicutes	Clostridia	Clostridiales	Ruminococcaceae
OTU_0994	Bacteria
OTU_0995	Bacteria
OTU_0996	Bacteria	Bacteroidetes	Bacteroidia	Bacteroidales	Prevotellaceae	Prevotella
OTU_0997	Bacteria	Bacteroidetes	Bacteroidia	Bacteroidales	Bacteroidaceae	Bacteroides
OTU_0998	Bacteria	Firmicutes	Clostridia	Clostridiales	Lachnospiraceae	Blautia
OTU_0999	Bacteria	Firmicutes	Clostridia	Clostridiales	Ruminococcaceae
OTU_1000	Bacteria	Firmicutes	Negativicutes	Selenomonadales	Veillonellaceae	Dialister
OTU_1001	Bacteria	Bacteroidetes	Bacteroidia	Bacteroidales	Bacteroidaceae	Bacteroides
OTU_1002	Bacteria	Firmicutes	Clostridia	Clostridiales	Ruminococcaceae	Faecalibacterium
OTU_1003	Bacteria
OTU_1004	Bacteria	Bacteroidetes	Bacteroidia	Bacteroidales	Porphyromonadaceae	Butyricimonas
OTU_1005	Bacteria	Firmicutes	Clostridia	Clostridiales	Ruminococcaceae	Faecalibacterium
OTU_1006	Bacteria
OTU_1007	Bacteria	Firmicutes	Clostridia	Clostridiales	Lachnospiraceae
OTU_1008	Bacteria	Firmicutes	Clostridia	Clostridiales	Ruminococcaceae	Faecalibacterium
OTU_1009	Bacteria	Firmicutes	Clostridia	Clostridiales	Ruminococcaceae	Faecalibacterium
OTU_1010	Bacteria
OTU_1011	Bacteria	Firmicutes	Clostridia	Clostridiales	Ruminococcaceae	Faecalibacterium
OTU_1012	Bacteria	Bacteroidetes	Bacteroidia	Bacteroidales	Prevotellaceae	Prevotella
OTU_1013	Bacteria	Firmicutes	Clostridia	Clostridiales	Ruminococcaceae	Anaerofilum
OTU_1014	Bacteria
OTU_1015	Bacteria	Bacteroidetes	Bacteroidia	Bacteroidales	Prevotellaceae	Prevotella
OTU_1016	Bacteria
OTU_1017	Bacteria
OTU_1018	Bacteria	Firmicutes	Clostridia	Clostridiales	Ruminococcaceae	Faecalibacterium
OTU_1019	Bacteria	Firmicutes	Clostridia	Clostridiales	Lachnospiraceae	Coprococcus
OTU_1020	Bacteria	Firmicutes	Clostridia	Clostridiales	Ruminococcaceae
OTU_1021	Bacteria	Bacteroidetes	Bacteroidia	Bacteroidales	Prevotellaceae	Prevotella
OTU_1022	Bacteria	Firmicutes	Clostridia	Clostridiales	Ruminococcaceae	Faecalibacterium
OTU_1023	Bacteria
OTU_1024	Bacteria	Firmicutes	Clostridia	Clostridiales	Ruminococcaceae	Oscillibacter
OTU_1025	Bacteria	Firmicutes	Clostridia	Clostridiales	Lachnospiraceae	Ruminococcus2
OTU_1026	Bacteria	Bacteroidetes	Bacteroidia	Bacteroidales	Prevotellaceae	Alloprevotella
OTU_1027	Bacteria	Bacteroidetes	Bacteroidia	Bacteroidales	Bacteroidaceae	Bacteroides
OTU_1028	Bacteria	Bacteroidetes	Bacteroidia	Bacteroidales	Prevotellaceae	Prevotella
OTU_1029	Bacteria	Bacteroidetes	Bacteroidia	Bacteroidales	Prevotellaceae	Prevotella
OTU_1030	Bacteria	Firmicutes	Clostridia	Clostridiales	Ruminococcaceae	Faecalibacterium
OTU_1031	Bacteria
OTU_1032	Bacteria	Bacteroidetes	Bacteroidia	Bacteroidales	Porphyromonadaceae	Butyricimonas
OTU_1033	Bacteria	Firmicutes	Clostridia	Clostridiales	Ruminococcaceae	Faecalibacterium
OTU_1034	Bacteria	Firmicutes	Clostridia	Clostridiales	Ruminococcaceae	Hydrogenoanaerobacterium
OTU_1035	Bacteria	Firmicutes	Clostridia	Clostridiales	Lachnospiraceae	Coprococcus
OTU_1036	Bacteria	Bacteroidetes	Bacteroidia	Bacteroidales	Prevotellaceae	Prevotella
OTU_1037	Bacteria	Firmicutes	Clostridia	Clostridiales	Ruminococcaceae	Faecalibacterium
OTU_1038	Bacteria	Firmicutes	Clostridia	Clostridiales	Ruminococcaceae	Butyricicoccus
OTU_1039	Bacteria	Firmicutes	Clostridia	Clostridiales	Ruminococcaceae	Faecalibacterium
OTU_1040	Bacteria	Bacteroidetes	Bacteroidia	Bacteroidales	Bacteroidaceae	Bacteroides
OTU_1041	Bacteria
OTU_1042	Bacteria	Firmicutes	Clostridia	Clostridiales	Ruminococcaceae
OTU_1043	Bacteria
OTU_1044	Bacteria	Firmicutes	Clostridia	Clostridiales	Lachnospiraceae
OTU_1045	Bacteria	Firmicutes	Clostridia	Clostridiales
OTU_1046	Bacteria
OTU_1047	Bacteria	Bacteroidetes	Bacteroidia	Bacteroidales	Prevotellaceae	Paraprevotella
OTU_1048	Bacteria	Firmicutes	Clostridia	Clostridiales	Lachnospiraceae	Blautia
OTU_1049	Bacteria	Firmicutes	Negativicutes	Selenomonadales	Veillonellaceae	Allisonella
OTU_1050	Bacteria
OTU_1051	Bacteria	Bacteroidetes	Bacteroidia	Bacteroidales	Porphyromonadaceae	Barnesiella
OTU_1052	Bacteria	Firmicutes	Clostridia	Clostridiales	Ruminococcaceae	Subdoligranulum
OTU_1053	Bacteria	Firmicutes
OTU_1054	Bacteria
OTU_1055	Bacteria	Firmicutes	Clostridia	Clostridiales	Ruminococcaceae	Faecalibacterium
OTU_1056	Bacteria	Firmicutes	Clostridia	Clostridiales	Ruminococcaceae	Faecalibacterium
OTU_1057	Bacteria	Bacteroidetes	Bacteroidia	Bacteroidales	Bacteroidaceae	Bacteroides	B.cellulosilyticus
OTU_1058	Bacteria	Bacteroidetes	Bacteroidia	Bacteroidales	Prevotellaceae	Alloprevotella
OTU_1059	Bacteria	Firmicutes	Clostridia	Clostridiales	Lachnospiraceae
OTU_1060	Bacteria	Bacteroidetes	Bacteroidia	Bacteroidales	Rikenellaceae	Alistipes
OTU_1061	Bacteria
OTU_1062	Bacteria	Bacteroidetes	Bacteroidia	Bacteroidales	Bacteroidaceae	Bacteroides
OTU_1063	Bacteria	Firmicutes	Clostridia	Clostridiales	Lachnospiraceae	Blautia
OTU_1064	Bacteria
OTU_1065	Bacteria	Firmicutes	Clostridia	Clostridiales	Ruminococcaceae	Faecalibacterium
OTU_1066	Bacteria	Bacteroidetes	Bacteroidia	Bacteroidales	Bacteroidaceae	Bacteroides
OTU_1067	Bacteria	Firmicutes	Clostridia	Clostridiales	Ruminococcaceae	Oscillibacter
OTU_1068	Bacteria
OTU_1069	Bacteria	Firmicutes	Clostridia	Clostridiales	Lachnospiraceae	Dorea
OTU_1070	Bacteria	Bacteroidetes	Bacteroidia	Bacteroidales	Porphyromonadaceae	Barnesiella
OTU_1071	Bacteria	Firmicutes	Clostridia	Clostridiales	Ruminococcaceae	Sporobacter
OTU_1072	Bacteria	Firmicutes	Clostridia	Clostridiales	Ruminococcaceae	Faecalibacterium
OTU_1073	Bacteria	Firmicutes	Clostridia	Clostridiales	Ruminococcaceae	Ruminococcus
OTU_1074	Bacteria	Bacteroidetes	Bacteroidia	Bacteroidales	Porphyromonadaceae	Barnesiella
OTU_1075	Bacteria	Bacteroidetes	Bacteroidia	Bacteroidales	Prevotellaceae	Prevotella
OTU_1076	Bacteria	Firmicutes	Clostridia	Clostridiales
OTU_1077	Bacteria	Firmicutes	Clostridia	Clostridiales	Ruminococcaceae	Ruminococcus
OTU_1078	Bacteria
OTU_1079	Bacteria	Firmicutes	Clostridia	Clostridiales	Ruminococcaceae	Faecalibacterium
OTU_1080	Bacteria	Firmicutes	Clostridia	Clostridiales	Ruminococcaceae
OTU_1081	Bacteria	Firmicutes	Clostridia	Clostridiales
OTU_1082	Bacteria
OTU_1083	Bacteria	Firmicutes	Clostridia	Clostridiales	Ruminococcaceae	Faecalibacterium
OTU_1084	Bacteria	Firmicutes	Clostridia	Clostridiales
OTU_1085	Bacteria	Firmicutes	Clostridia	Clostridiales	Lachnospiraceae
OTU_1086	Bacteria	Proteobacteria	Alphaproteobacteria
OTU_1087	Bacteria
OTU_1088	Bacteria	Firmicutes	Clostridia	Clostridiales	Lachnospiraceae
OTU_1089	Bacteria	Firmicutes	Negativicutes	Selenomonadales	Veillonellaceae	Dialister
OTU_1090	Bacteria	Bacteroidetes	Bacteroidia	Bacteroidales	Prevotellaceae	Prevotella
OTU_1091	Bacteria	Bacteroidetes	Bacteroidia	Bacteroidales	Porphyromonadaceae
OTU_1092	Bacteria
OTU_1093	Bacteria	Firmicutes	Clostridia	Clostridiales	Peptostreptococcaceae	Romboutsia
OTU_1094	Bacteria	Firmicutes	Clostridia	Clostridiales	Ruminococcaceae	Oscillibacter
OTU_1095	Bacteria	Firmicutes	Clostridia	Clostridiales	Ruminococcaceae
OTU_1096	Bacteria	Firmicutes	Clostridia	Clostridiales	Lachnospiraceae
OTU_1097	Bacteria	Firmicutes	Clostridia	Clostridiales
OTU_1098	Bacteria
OTU_1099	Bacteria	Firmicutes	Clostridia	Clostridiales	Ruminococcaceae	Faecalibacterium
OTU_1100	Bacteria	Firmicutes	Clostridia	Clostridiales	Lachnospiraceae	Anaerostipes
OTU_1101	Bacteria	Firmicutes	Clostridia	Clostridiales	Lachnospiraceae
OTU_1102	Bacteria	Bacteroidetes	Bacteroidia	Bacteroidales	Porphyromonadaceae	Parabacteroides
OTU_1103	Bacteria
OTU_1104	Bacteria
OTU_1105	Bacteria	Firmicutes	Clostridia	Clostridiales	Lachnospiraceae
OTU_1106	Bacteria	Firmicutes	Clostridia	Clostridiales	Ruminococcaceae
OTU_1107	Bacteria	Firmicutes	Clostridia	Clostridiales	Ruminococcaceae	Faecalibacterium
OTU_1108	Bacteria	Firmicutes	Clostridia	Clostridiales	Ruminococcaceae	Faecalibacterium
OTU_1109	Bacteria	Firmicutes	Clostridia	Clostridiales
OTU_1110	Bacteria	Firmicutes	Clostridia	Clostridiales	Lachnospiraceae
OTU_1111	Bacteria	Proteobacteria
OTU_1112	Bacteria	Firmicutes	Clostridia	Clostridiales	Ruminococcaceae
OTU_1113	Bacteria	Bacteroidetes	Bacteroidia	Bacteroidales	Bacteroidaceae	Bacteroides
OTU_1114	Bacteria	Firmicutes	Erysipelotrichia	Erysipelotrichales	Erysipelotrichaceae	Holdemanella
OTU_1115	Bacteria	Firmicutes	Negativicutes	Selenomonadales	Acidaminococcaceae	Acidaminococcus	A.fermentans
OTU_1116	Bacteria	Firmicutes	Clostridia	Clostridiales	Lachnospiraceae	Clostridium_XlVa
OTU_1117	Bacteria
OTU_1118	Bacteria	Firmicutes	Clostridia	Clostridiales	Ruminococcaceae	Faecalibacterium
OTU_1119	Bacteria	Firmicutes	Clostridia	Clostridiales	Ruminococcaceae
OTU_1120	Bacteria	Firmicutes	Clostridia	Clostridiales	Ruminococcaceae	Oscillibacter
OTU_1121	Bacteria
OTU_1122	Bacteria	Bacteroidetes	Bacteroidia	Bacteroidales	Prevotellaceae	Alloprevotella
OTU_1123	Bacteria	Actinobacteria	Actinobacteria	Coriobacteriales	Coriobacteriaceae	Eggerthella
OTU_1124	Bacteria
OTU_1125	Bacteria	Firmicutes	Clostridia	Clostridiales	Lachnospiraceae	Roseburia
OTU_1126	Bacteria	Bacteroidetes	Bacteroidia	Bacteroidales	Prevotellaceae	Prevotella
OTU_1127	Bacteria	Firmicutes	Negativicutes	Selenomonadales	Veillonellaceae	Dialister
OTU_1128	Bacteria
OTU_1129	Bacteria	Firmicutes	Clostridia	Clostridiales	Ruminococcaceae
OTU_1130	Bacteria	Bacteroidetes	Bacteroidia	Bacteroidales	Bacteroidaceae	Bacteroides
OTU_1131	Bacteria	Bacteroidetes	Bacteroidia	Bacteroidales	Prevotellaceae	Prevotella
OTU_1132	Bacteria	Firmicutes	Clostridia	Clostridiales	Lachnospiraceae
OTU_1133	Bacteria	Firmicutes	Clostridia	Clostridiales	Lachnospiraceae	Blautia
OTU_1134	Bacteria	Firmicutes	Clostridia	Clostridiales	Ruminococcaceae
OTU_1135	Bacteria	Firmicutes	Clostridia	Clostridiales	Ruminococcaceae	Ruminococcus
OTU_1136	Bacteria	Bacteroidetes	Bacteroidia	Bacteroidales	Prevotellaceae	Prevotella
OTU_1137	Bacteria	Firmicutes	Clostridia	Clostridiales	Ruminococcaceae	Faecalibacterium
OTU_1138	Bacteria	Bacteroidetes	Bacteroidia	Bacteroidales	Prevotellaceae	Prevotella
OTU_1139	Bacteria	Firmicutes	Clostridia	Clostridiales	Ruminococcaceae
OTU_1140	Bacteria	Firmicutes	Clostridia	Clostridiales	Lachnospiraceae
OTU_1141	Bacteria	Firmicutes	Clostridia	Clostridiales	Ruminococcaceae	Faecalibacterium
OTU_1142	Bacteria	Bacteroidetes	Bacteroidia	Bacteroidales	Prevotellaceae	Alloprevotella
OTU_1143	Bacteria	Firmicutes	Clostridia	Clostridiales	Ruminococcaceae	Oscillibacter
OTU_1144	Bacteria	Firmicutes	Clostridia	Clostridiales	Ruminococcaceae
OTU_1145	Bacteria	Firmicutes	Clostridia	Clostridiales	Ruminococcaceae	Flavonifractor
OTU_1146	Bacteria
OTU_1147	Bacteria	Firmicutes	Clostridia	Clostridiales	Lachnospiraceae	Roseburia
OTU_1148	Bacteria	Firmicutes	Clostridia	Clostridiales	Lachnospiraceae	Ruminococcus2
OTU_1149	Bacteria	Firmicutes	Clostridia	Clostridiales	Ruminococcaceae
OTU_1150	Bacteria	Firmicutes	Clostridia	Clostridiales	Lachnospiraceae
OTU_1151	Bacteria	Firmicutes	Erysipelotrichia	Erysipelotrichales	Erysipelotrichaceae	Catenibacterium
OTU_1152	Bacteria	Bacteroidetes	Bacteroidia	Bacteroidales	Bacteroidaceae	Bacteroides
OTU_1153	Bacteria
OTU_1154	Bacteria	Bacteroidetes	Bacteroidia	Bacteroidales	Rikenellaceae	Alistipes	A.indistinctus
OTU_1155	Bacteria	Firmicutes	Clostridia	Clostridiales	Lachnospiraceae
OTU_1156	Bacteria	Firmicutes	Clostridia	Clostridiales	Ruminococcaceae
OTU_1157	Bacteria	Bacteroidetes	Bacteroidia	Bacteroidales	Prevotellaceae	Prevotella
OTU_1158	Bacteria
OTU_1159	Bacteria	Firmicutes	Clostridia	Clostridiales	Ruminococcaceae	Faecalibacterium
OTU_1160	Bacteria	Firmicutes	Clostridia	Clostridiales	Ruminococcaceae	Faecalibacterium
OTU_1161	Bacteria	Firmicutes	Clostridia	Clostridiales	Lachnospiraceae
OTU_1162	Bacteria	Firmicutes	Clostridia	Clostridiales	Lachnospiraceae	Dorea
OTU_1163	Bacteria	Proteobacteria	Betaproteobacteria	Burkholderiales
OTU_1164	Bacteria	Firmicutes	Clostridia	Clostridiales	Lachnospiraceae
OTU_1165	Bacteria	Firmicutes	Clostridia	Clostridiales
OTU_1166	Bacteria	Bacteroidetes	Bacteroidia	Bacteroidales	Bacteroidaceae	Bacteroides
OTU_1167	Bacteria	Bacteroidetes	Bacteroidia	Bacteroidales	Prevotellaceae	Prevotella
OTU_1168	Bacteria	Firmicutes	Clostridia	Clostridiales	Lachnospiraceae
OTU_1169	Bacteria	Firmicutes	Clostridia	Clostridiales	Lachnospiraceae	Ruminococcus2
OTU_1170	Bacteria	Firmicutes	Clostridia	Clostridiales	Lachnospiraceae
OTU_1171	Bacteria	Firmicutes	Clostridia	Clostridiales	Lachnospiraceae	Fusicatenibacter
OTU_1172	Bacteria	Firmicutes	Negativicutes	Selenomonadales	Veillonellaceae	Allisonella
OTU_1173	Bacteria
OTU_1174	Bacteria
OTU_1175	Bacteria	Firmicutes	Clostridia	Clostridiales	Ruminococcaceae	Faecalibacterium
OTU_1176	Bacteria	Firmicutes	Negativicutes	Selenomonadales	Veillonellaceae	Megasphaera
OTU_1177	Bacteria
OTU_1178	Bacteria	Firmicutes	Clostridia	Clostridiales	Lachnospiraceae
OTU_1179	Bacteria	Firmicutes	Clostridia	Clostridiales	Ruminococcaceae	Faecalibacterium
OTU_1180	Bacteria	Bacteroidetes	Bacteroidia	Bacteroidales	Porphyromonadaceae	Butyricimonas
OTU_1181	Bacteria	Firmicutes	Clostridia	Clostridiales	Ruminococcaceae	Faecalibacterium
OTU_1182	Bacteria	Firmicutes	Clostridia	Clostridiales	Lachnospiraceae	Coprococcus
OTU_1183	Bacteria	Bacteroidetes	Bacteroidia	Bacteroidales	Prevotellaceae	Prevotella
OTU_1184	Bacteria	Firmicutes	Negativicutes	Selenomonadales	Veillonellaceae	Mitsuokella
OTU_1185	Bacteria	Bacteroidetes	Bacteroidia	Bacteroidales	Prevotellaceae	Prevotella
OTU_1186	Bacteria	Firmicutes	Clostridia	Clostridiales	Ruminococcaceae
OTU_1187	Bacteria	Firmicutes	Clostridia	Clostridiales	Ruminococcaceae	Faecalibacterium
OTU_1188	Bacteria	Firmicutes	Clostridia	Clostridiales	Ruminococcaceae	Oscillibacter
OTU_1189	Bacteria
OTU_1190	Bacteria	Firmicutes	Clostridia	Clostridiales	Lachnospiraceae	Roseburia
OTU_1191	Bacteria	Firmicutes	Clostridia	Clostridiales	Ruminococcaceae	Subdoligranulum
OTU_1192	Bacteria	Firmicutes	Clostridia	Clostridiales	Lachnospiraceae	Anaerostipes
OTU_1193	Bacteria	Bacteroidetes	Bacteroidia	Bacteroidales	Prevotellaceae	Prevotella
OTU_1194	Bacteria	Firmicutes	Clostridia	Clostridiales	Ruminococcaceae	Faecalibacterium
OTU_1195	Bacteria	Firmicutes	Clostridia	Clostridiales	Lachnospiraceae	Clostridium_XlVa
OTU_1196	Bacteria	Firmicutes	Clostridia	Clostridiales	Ruminococcaceae
OTU_1197	Bacteria	Firmicutes	Clostridia	Clostridiales	Ruminococcaceae
OTU_1198	Bacteria	Firmicutes	Bacilli	Lactobacillales	Lactobacillaceae	Lactobacillus	L.ruminis
OTU_1199	Bacteria	Bacteroidetes	Bacteroidia	Bacteroidales	Bacteroidaceae	Bacteroides
OTU_1200	Bacteria	Firmicutes	Clostridia	Clostridiales	Ruminococcaceae	Subdoligranulum
OTU_1201	Bacteria	Firmicutes	Clostridia	Clostridiales	Lachnospiraceae	Clostridium_XlVa
OTU_1202	Bacteria	Firmicutes	Clostridia	Clostridiales	Ruminococcaceae	Faecalibacterium
OTU_1203	Bacteria	Firmicutes	Clostridia	Clostridiales	Ruminococcaceae	Oscillibacter
OTU_1204	Bacteria	Bacteroidetes	Bacteroidia	Bacteroidales	Prevotellaceae	Prevotella
OTU_1205	Bacteria	Bacteroidetes	Bacteroidia	Bacteroidales	Prevotellaceae	Prevotella
OTU_1206	Bacteria
OTU_1207	Bacteria
OTU_1208	Bacteria	Firmicutes	Clostridia	Clostridiales	Ruminococcaceae	Faecalibacterium
OTU_1209	Bacteria
OTU_1210	Bacteria	Firmicutes	Clostridia	Clostridiales	Ruminococcaceae
OTU_1211	Bacteria	Firmicutes	Bacilli	Lactobacillales	Streptococcaceae	Streptococcus
OTU_1212	Bacteria	Bacteroidetes	Bacteroidia	Bacteroidales	Porphyromonadaceae	Butyricimonas
OTU_1213	Bacteria	Bacteroidetes	Bacteroidia	Bacteroidales	Bacteroidaceae	Bacteroides
OTU_1214	Bacteria	Bacteroidetes	Bacteroidia	Bacteroidales	Bacteroidaceae	Bacteroides
OTU_1215	Bacteria
OTU_1216	Bacteria	Bacteroidetes	Bacteroidia	Bacteroidales	Porphyromonadaceae
OTU_1217	Bacteria	Firmicutes	Bacilli	Lactobacillales	Streptococcaceae	Streptococcus
OTU_1218	Bacteria	Proteobacteria	Betaproteobacteria	Burkholderiales	Sutterellaceae	Parasutterella
OTU_1219	Bacteria	Firmicutes	Clostridia	Clostridiales
OTU_1220	Bacteria	Firmicutes	Clostridia	Clostridiales	Ruminococcaceae	Subdoligranulum
OTU_1221	Bacteria
OTU_1222	Bacteria	Bacteroidetes	Bacteroidia	Bacteroidales	Bacteroidaceae	Bacteroides	B.vulgatus
OTU_1223	Bacteria	Proteobacteria	Alphaproteobacteria
OTU_1224	Bacteria	Firmicutes
OTU_1225	Bacteria	Firmicutes	Negativicutes	Selenomonadales	Veillonellaceae	Allisonella
OTU_1226	Bacteria	Firmicutes	Clostridia	Clostridiales	Clostridiaceae_1	Clostridium_sensu_stricto
OTU_1227	Bacteria	Actinobacteria	Actinobacteria	Coriobacteriales	Coriobacteriaceae	Collinsella
OTU_1228	Bacteria
OTU_1229	Bacteria	Firmicutes	Clostridia	Clostridiales	Ruminococcaceae	Faecalibacterium
OTU_1230	Bacteria
OTU_1231	Bacteria	Firmicutes	Clostridia	Clostridiales	Ruminococcaceae	Faecalibacterium
OTU_1232	Bacteria
OTU_1233	Bacteria	Bacteroidetes	Bacteroidia	Bacteroidales	Bacteroidaceae	Bacteroides
OTU_1234	Bacteria	Firmicutes	Negativicutes	Selenomonadales	Veillonellaceae	Mitsuokella
OTU_1235	Bacteria	Firmicutes	Clostridia	Clostridiales	Ruminococcaceae
OTU_1236	Bacteria	Firmicutes	Clostridia	Clostridiales	Lachnospiraceae
OTU_1237	Bacteria	Firmicutes	Clostridia	Clostridiales	Ruminococcaceae
OTU_1238	Bacteria	Bacteroidetes	Bacteroidia	Bacteroidales	Prevotellaceae	Prevotella
OTU_1239	Bacteria	Firmicutes	Clostridia	Clostridiales	Ruminococcaceae	Oscillibacter
OTU_1240	Bacteria	Bacteroidetes	Bacteroidia	Bacteroidales	Porphyromonadaceae	Odoribacter
OTU_1241	Bacteria	Firmicutes	Clostridia	Clostridiales	Lachnospiraceae	Fusicatenibacter
OTU_1242	Bacteria	Firmicutes	Clostridia	Clostridiales	Ruminococcaceae
OTU_1243	Bacteria	Firmicutes	Clostridia	Clostridiales	Lachnospiraceae
OTU_1244	Bacteria	Firmicutes	Clostridia	Clostridiales	Lachnospiraceae	Fusicatenibacter
OTU_1245	Bacteria	Bacteroidetes	Bacteroidia	Bacteroidales	Prevotellaceae	Prevotella
OTU_1246	Bacteria	Actinobacteria	Actinobacteria	Actinomycetales	Actinomycetaceae	Actinomyces
OTU_1247	Bacteria	Bacteroidetes	Bacteroidia	Bacteroidales	Prevotellaceae	Prevotella
OTU_1248	Bacteria	Bacteroidetes
OTU_1249	Bacteria	Firmicutes	Clostridia	Clostridiales	Clostridiaceae_1	Clostridium_sensu_stricto
OTU_1250	Bacteria	Bacteroidetes	Bacteroidia	Bacteroidales	Porphyromonadaceae	Barnesiella
OTU_1251	Bacteria	Firmicutes	Clostridia	Clostridiales	Ruminococcaceae	Subdoligranulum
OTU_1252	Bacteria	Bacteroidetes	Bacteroidia	Bacteroidales	Porphyromonadaceae
OTU_1253	Bacteria
OTU_1254	Bacteria	Firmicutes	Negativicutes	Selenomonadales	Veillonellaceae	Megasphaera
OTU_1255	Bacteria	Firmicutes	Clostridia	Clostridiales	Ruminococcaceae
OTU_1256	Bacteria	Firmicutes	Clostridia	Clostridiales	Lachnospiraceae	Blautia
OTU_1257	Bacteria	Bacteroidetes	Bacteroidia	Bacteroidales	Prevotellaceae	Prevotella
OTU_1258	Bacteria
OTU_1259	Bacteria	Bacteroidetes	Bacteroidia	Bacteroidales	Bacteroidaceae	Bacteroides	B.intestinalis
OTU_1260	Bacteria	Firmicutes	Clostridia	Clostridiales	Ruminococcaceae	Oscillibacter
OTU_1261	Bacteria	Firmicutes	Negativicutes	Selenomonadales	Acidaminococcaceae	Phascolarctobacterium
OTU_1262	Bacteria	Firmicutes	Clostridia	Clostridiales	Ruminococcaceae	Clostridium_IV
OTU_1263	Bacteria	Firmicutes	Clostridia	Clostridiales	Lachnospiraceae	Blautia
OTU_1264	Bacteria	Bacteroidetes	Bacteroidia	Bacteroidales	Prevotellaceae	Prevotella
OTU_1265	Bacteria	Bacteroidetes	Bacteroidia	Bacteroidales	Bacteroidaceae	Bacteroides
OTU_1266	Bacteria	Firmicutes	Clostridia	Clostridiales
OTU_1267	Bacteria	Firmicutes	Clostridia	Clostridiales
OTU_1268	Bacteria	Firmicutes	Clostridia	Clostridiales	Ruminococcaceae
OTU_1269	Bacteria	Bacteroidetes	Bacteroidia	Bacteroidales	Prevotellaceae	Prevotella
OTU_1270	Bacteria
OTU_1271	Bacteria	Verrucomicrobia	Verrucomicrobiae	Verrucomicrobiales	Verrucomicrobiaceae	Akkermansia	A.muciniphila
OTU_1272	Bacteria
OTU_1273	Bacteria	Firmicutes	Clostridia	Clostridiales	Ruminococcaceae	Oscillibacter
OTU_1274	Bacteria
OTU_1275	Bacteria	Firmicutes	Clostridia	Clostridiales	Ruminococcaceae
OTU_1276	Bacteria	Firmicutes	Clostridia	Clostridiales	Ruminococcaceae
OTU_1277	Bacteria	Bacteroidetes	Bacteroidia	Bacteroidales	Bacteroidaceae	Bacteroides	B.cellulosilyticus
OTU_1278	Bacteria	Firmicutes	Clostridia	Clostridiales	Ruminococcaceae
OTU_1279	Bacteria	Firmicutes	Clostridia	Clostridiales	Ruminococcaceae	Ruminococcus
OTU_1280	Bacteria
OTU_1281	Bacteria	Firmicutes	Clostridia	Clostridiales	Lachnospiraceae	Roseburia	R.faecis
OTU_1282	Bacteria	Firmicutes	Clostridia	Clostridiales	Ruminococcaceae
OTU_1283	Bacteria	Firmicutes	Clostridia	Clostridiales	Ruminococcaceae
OTU_1284	Bacteria	Bacteroidetes	Bacteroidia	Bacteroidales	Prevotellaceae	Prevotella
OTU_1285	Bacteria	Firmicutes	Negativicutes	Selenomonadales	Veillonellaceae	Allisonella
OTU_1286	Bacteria	Bacteroidetes
OTU_1287	Bacteria	Firmicutes	Clostridia	Clostridiales
OTU_1288	Bacteria	Bacteroidetes	Bacteroidia	Bacteroidales	Prevotellaceae	Prevotella
OTU_1289	Bacteria
OTU_1290	Bacteria	Bacteroidetes	Bacteroidia	Bacteroidales	Bacteroidaceae	Bacteroides
OTU_1291	Bacteria
OTU_1292	Bacteria
OTU_1293	Bacteria	Firmicutes
OTU_1294	Bacteria	Firmicutes	Clostridia	Clostridiales	Ruminococcaceae	Faecalibacterium
OTU_1295	Bacteria	Firmicutes	Clostridia	Clostridiales	Lachnospiraceae	Anaerostipes
OTU_1296	Bacteria	Firmicutes	Bacilli	Lactobacillales	Carnobacteriaceae	Granulicatella
OTU_1297	Bacteria	Firmicutes	Clostridia	Clostridiales	Lachnospiraceae	Clostridium_XlVb
OTU_1298	Bacteria	Firmicutes	Clostridia	Clostridiales	Lachnospiraceae
OTU_1299	Bacteria
OTU_1300	Bacteria	Firmicutes	Clostridia	Clostridiales	Ruminococcaceae	Faecalibacterium
OTU_1301	Bacteria	Firmicutes	Clostridia	Clostridiales	Lachnospiraceae
OTU_1302	Bacteria	Bacteroidetes	Bacteroidia	Bacteroidales	Bacteroidaceae	Bacteroides
OTU_1303	Bacteria
OTU_1304	Bacteria
OTU_1305	Bacteria	Firmicutes	Clostridia	Clostridiales	Lachnospiraceae	Blautia
OTU_1306	Bacteria	Firmicutes	Clostridia	Clostridiales	Clostridiaceae_1	Clostridium_sensu_stricto
OTU_1307	Bacteria	Firmicutes	Clostridia	Clostridiales	Clostridiales_Incertae_Sedis_XIII	Anaerovorax
OTU_1308	Bacteria	Firmicutes	Clostridia	Clostridiales	Ruminococcaceae
OTU_1309	Bacteria	Firmicutes	Clostridia	Clostridiales	Lachnospiraceae	Dorea	D.longicatena
OTU_1310	Bacteria	Firmicutes	Clostridia	Clostridiales	Ruminococcaceae	Faecalibacterium
OTU_1311	Bacteria	Proteobacteria	Betaproteobacteria	Burkholderiales	Sutterellaceae	Parasutterella
OTU_1312	Bacteria	Bacteroidetes	Bacteroidia	Bacteroidales	Prevotellaceae	Prevotella
OTU_1313	Bacteria	Proteobacteria	Gammaproteobacteria	Pasteurellales	Pasteurellaceae	Haemophilus
OTU_1314	Bacteria	Firmicutes	Clostridia	Clostridiales	Lachnospiraceae	Ruminococcus2
OTU_1315	Bacteria	Bacteroidetes	Bacteroidia	Bacteroidales
OTU_1316	Bacteria	Firmicutes	Clostridia	Clostridiales	Lachnospiraceae	Clostridium_XlVa
OTU_1317	Bacteria	Firmicutes	Clostridia	Clostridiales	Ruminococcaceae	Faecalibacterium
OTU_1318	Bacteria	Firmicutes	Clostridia	Clostridiales	Ruminococcaceae	Faecalibacterium
OTU_1319	Bacteria	Firmicutes	Clostridia	Clostridiales	Lachnospiraceae	Blautia
OTU_1320	Bacteria	Firmicutes	Clostridia	Clostridiales	Lachnospiraceae
OTU_1321	Bacteria	Bacteroidetes	Bacteroidia	Bacteroidales	Prevotellaceae	Prevotella
OTU_1322	Bacteria	Bacteroidetes	Bacteroidia	Bacteroidales	Bacteroidaceae	Bacteroides	B.massiliensis
OTU_1323	Bacteria
OTU_1324	Bacteria	Firmicutes	Clostridia	Clostridiales	Lachnospiraceae	Clostridium_XlVa
OTU_1325	Bacteria	Proteobacteria
OTU_1326	Bacteria	Firmicutes	Clostridia	Clostridiales	Lachnospiraceae	Ruminococcus2
OTU_1327	Bacteria	Proteobacteria	Gammaproteobacteria	Pasteurellales	Pasteurellaceae	Haemophilus
OTU_1328	Bacteria	Firmicutes	Clostridia	Clostridiales	Ruminococcaceae	Oscillibacter
OTU_1329	Bacteria	Firmicutes	Clostridia	Clostridiales	Lachnospiraceae
OTU_1330	Bacteria	Firmicutes	Bacilli	Lactobacillales	Streptococcaceae	Streptococcus	S.salivarius
OTU_1331	Bacteria	Bacteroidetes	Bacteroidia	Bacteroidales	Prevotellaceae	Prevotella
OTU_1332	Bacteria	Firmicutes	Negativicutes	Selenomonadales	Veillonellaceae	Allisonella
OTU_1333	Bacteria	Firmicutes	Clostridia	Clostridiales	Ruminococcaceae
OTU_1334	Bacteria	Firmicutes	Clostridia	Clostridiales	Ruminococcaceae
OTU_1335	Bacteria	Firmicutes	Clostridia	Clostridiales	Ruminococcaceae	Oscillibacter
OTU_1336	Bacteria
OTU_1337	Bacteria
OTU_1338	Bacteria	Firmicutes	Clostridia	Clostridiales	Ruminococcaceae	Ruminococcus	R.callidus
OTU_1339	Bacteria	Bacteroidetes	Bacteroidia	Bacteroidales	Prevotellaceae
OTU_1340	Bacteria	Firmicutes	Clostridia	Clostridiales	Ruminococcaceae
OTU_1341	Bacteria	Proteobacteria	Alphaproteobacteria
OTU_1342	Bacteria	Firmicutes	Clostridia	Clostridiales	Ruminococcaceae
OTU_1343	Bacteria
OTU_1344	Bacteria	Firmicutes	Clostridia	Clostridiales	Ruminococcaceae	Subdoligranulum
OTU_1345	Bacteria	Firmicutes	Clostridia	Clostridiales	Ruminococcaceae	Oscillibacter
OTU_1346	Bacteria	Firmicutes	Bacilli	Lactobacillales	Lactobacillaceae	Lactobacillus	L.salivarius
OTU_1347	Bacteria	Bacteroidetes	Bacteroidia	Bacteroidales	Rikenellaceae	Alistipes
OTU_1348	Bacteria	Firmicutes	Clostridia	Clostridiales	Ruminococcaceae
OTU_1349	Bacteria	Firmicutes	Clostridia	Clostridiales	Ruminococcaceae	Faecalibacterium
OTU_1350	Bacteria	Firmicutes	Clostridia	Clostridiales	Ruminococcaceae	Subdoligranulum
OTU_1351	Bacteria	Bacteroidetes	Bacteroidia	Bacteroidales	Bacteroidaceae	Bacteroides
OTU_1352	Bacteria	Firmicutes	Clostridia	Clostridiales	Ruminococcaceae	Subdoligranulum
OTU_1353	Bacteria	Firmicutes	Clostridia	Clostridiales	Ruminococcaceae
OTU_1354	Bacteria	Firmicutes	Clostridia	Clostridiales	Lachnospiraceae	Blautia
OTU_1355	Bacteria	Bacteroidetes	Bacteroidia	Bacteroidales	Prevotellaceae	Prevotella
OTU_1356	Bacteria	Bacteroidetes	Bacteroidia	Bacteroidales	Bacteroidaceae	Bacteroides
OTU_1357	Bacteria	Bacteroidetes	Bacteroidia	Bacteroidales	Prevotellaceae	Prevotella
OTU_1358	Bacteria
OTU_1359	Bacteria	Firmicutes	Clostridia	Clostridiales	Lachnospiraceae
OTU_1360	Bacteria	Firmicutes	Clostridia	Clostridiales
OTU_1361	Bacteria	Firmicutes	Clostridia	Clostridiales	Ruminococcaceae	Faecalibacterium
OTU_1362	Bacteria	Bacteroidetes	Bacteroidia	Bacteroidales	Prevotellaceae	Prevotella
OTU_1363	Bacteria
OTU_1364	Bacteria	Firmicutes	Clostridia	Clostridiales	Lachnospiraceae	Fusicatenibacter
OTU_1365	Bacteria	Firmicutes	Clostridia	Clostridiales	Ruminococcaceae	Intestinimonas
OTU_1366	Bacteria	Firmicutes	Clostridia	Clostridiales
OTU_1367	Bacteria	Bacteroidetes	Bacteroidia	Bacteroidales	Prevotellaceae	Prevotella
OTU_1368	Bacteria	Proteobacteria	Betaproteobacteria	Burkholderiales	Sutterellaceae	Sutterella
OTU_1369	Bacteria	Firmicutes	Clostridia	Clostridiales	Ruminococcaceae	Faecalibacterium
OTU_1370	Bacteria	Firmicutes	Erysipelotrichia	Erysipelotrichales	Erysipelotrichaceae
OTU_1371	Bacteria	Firmicutes	Negativicutes	Selenomonadales	Veillonellaceae	Allisonella
OTU_1372	Bacteria	Bacteroidetes	Bacteroidia	Bacteroidales	Prevotellaceae	Prevotella
OTU_1373	Bacteria	Bacteroidetes	Bacteroidia	Bacteroidales	Prevotellaceae	Prevotella
OTU_1374	Bacteria
OTU_1375	Bacteria	Firmicutes	Clostridia	Clostridiales	Ruminococcaceae
OTU_1376	Bacteria	Firmicutes	Clostridia	Clostridiales	Lachnospiraceae
OTU_1377	Bacteria	Firmicutes	Clostridia	Clostridiales	Lachnospiraceae
OTU_1378	Bacteria	Firmicutes	Negativicutes	Selenomonadales	Acidaminococcaceae	Acidaminococcus
OTU_1379	Bacteria
OTU_1380	Bacteria	Firmicutes	Clostridia	Clostridiales	Ruminococcaceae	Faecalibacterium
OTU_1381	Bacteria	Bacteroidetes	Bacteroidia	Bacteroidales
OTU_1382	Bacteria	Firmicutes	Clostridia	Clostridiales
OTU_1383	Bacteria	Proteobacteria	Betaproteobacteria	Burkholderiales	Sutterellaceae	Parasutterella
OTU_1384	Bacteria	Firmicutes	Clostridia	Clostridiales	Lachnospiraceae
OTU_1385	Bacteria	Bacteroidetes	Bacteroidia	Bacteroidales	Prevotellaceae	Prevotella
OTU_1386	Bacteria
OTU_1387	Bacteria	Firmicutes	Clostridia	Clostridiales	Lachnospiraceae	Ruminococcus2
OTU_1388	Bacteria	Firmicutes	Clostridia	Clostridiales	Ruminococcaceae	Faecalibacterium
OTU_1389	Bacteria	Firmicutes	Clostridia	Clostridiales	Lachnospiraceae	Roseburia
OTU_1390	Bacteria	Firmicutes	Clostridia	Clostridiales	Ruminococcaceae	Faecalibacterium
OTU_1391	Bacteria
OTU_1392	Bacteria	Firmicutes	Clostridia	Clostridiales	Lachnospiraceae	Roseburia
OTU_1393	Bacteria	Firmicutes	Clostridia	Clostridiales	Lachnospiraceae
OTU_1394	Bacteria	Firmicutes	Clostridia	Clostridiales	Lachnospiraceae
OTU_1395	Bacteria	Bacteroidetes	Bacteroidia	Bacteroidales	Prevotellaceae	Prevotella
OTU_1396	Bacteria	Firmicutes	Clostridia	Clostridiales	Ruminococcaceae	Ruminococcus
OTU_1397	Bacteria	Firmicutes	Clostridia	Clostridiales	Ruminococcaceae
OTU_1398	Bacteria	Firmicutes	Clostridia	Clostridiales	Lachnospiraceae
OTU_1399	Bacteria	Firmicutes	Clostridia	Clostridiales	Ruminococcaceae
OTU_1400	Bacteria	Firmicutes
OTU_1401	Bacteria	Firmicutes	Clostridia	Clostridiales	Ruminococcaceae	Ruminococcus
OTU_1402	Bacteria	Firmicutes	Clostridia	Clostridiales	Ruminococcaceae
OTU_1403	Bacteria	Firmicutes	Clostridia	Clostridiales
OTU_1404	Bacteria
OTU_1405	Bacteria	Firmicutes	Clostridia	Clostridiales	Ruminococcaceae	Butyricicoccus
OTU_1406	Bacteria	Firmicutes	Clostridia	Clostridiales	Ruminococcaceae	Oscillibacter
OTU_1407	Bacteria	Firmicutes	Clostridia	Clostridiales	Peptostreptococcaceae	Terrisporobacter
OTU_1408	Bacteria	Firmicutes	Clostridia	Clostridiales	Ruminococcaceae	Flavonifractor	F.plautii
OTU_1409	Bacteria	Firmicutes	Clostridia	Clostridiales	Ruminococcaceae	Faecalibacterium
OTU_1410	Bacteria	Firmicutes	Clostridia	Clostridiales	Lachnospiraceae	Clostridium_XlVa
OTU_1411	Bacteria	Firmicutes	Bacilli	Bacillales	Bacillales_Incertae_Sedis_XI	Gemella
OTU_1412	Bacteria	Firmicutes	Clostridia	Clostridiales
OTU_1413	Bacteria	Firmicutes	Clostridia	Clostridiales	Lachnospiraceae
OTU_1414	Bacteria	Firmicutes	Clostridia	Clostridiales
OTU_1415	Bacteria	Firmicutes	Clostridia	Clostridiales	Ruminococcaceae	Oscillibacter
OTU_1416	Bacteria	Firmicutes	Clostridia	Clostridiales
OTU_1417	Bacteria	Firmicutes	Clostridia	Clostridiales	Ruminococcaceae	Subdoligranulum
OTU_1418	Bacteria	Bacteroidetes	Bacteroidia	Bacteroidales	Prevotellaceae	Prevotella
OTU_1419	Bacteria	Bacteroidetes	Bacteroidia	Bacteroidales	Prevotellaceae	Prevotella
OTU_1420	Bacteria	Bacteroidetes	Bacteroidia	Bacteroidales	Prevotellaceae	Prevotella
OTU_1421	Bacteria	Bacteroidetes	Bacteroidia	Bacteroidales	Porphyromonadaceae	Butyricimonas
OTU_1422	Bacteria	Bacteroidetes	Bacteroidia	Bacteroidales	Prevotellaceae	Prevotella
OTU_1423	Bacteria	Firmicutes	Clostridia	Clostridiales	Lachnospiraceae	Blautia
OTU_1424	Bacteria	Firmicutes	Clostridia	Clostridiales	Lachnospiraceae	Butyrivibrio
OTU_1425	Bacteria	Firmicutes	Negativicutes	Selenomonadales	Veillonellaceae
OTU_1426	Bacteria
OTU_1427	Bacteria	Firmicutes	Clostridia	Clostridiales	Lachnospiraceae	Coprococcus
OTU_1428	Bacteria	Firmicutes	Clostridia	Clostridiales	Ruminococcaceae
OTU_1429	Bacteria	Firmicutes	Clostridia	Clostridiales
OTU_1430	Bacteria	Bacteroidetes	Bacteroidia	Bacteroidales	Prevotellaceae	Prevotella
OTU_1431	Bacteria	Bacteroidetes	Bacteroidia	Bacteroidales	Prevotellaceae	Prevotella
OTU_1432	Bacteria	Firmicutes	Clostridia	Clostridiales	Lachnospiraceae	Clostridium_XlVa
OTU_1433	Bacteria	Firmicutes	Clostridia	Clostridiales	Ruminococcaceae	Oscillibacter
OTU_1434	Bacteria	Firmicutes	Clostridia	Clostridiales	Ruminococcaceae	Oscillibacter
OTU_1435	Bacteria	Firmicutes	Negativicutes	Selenomonadales	Veillonellaceae	Mitsuokella
OTU_1436	Bacteria	Firmicutes	Clostridia	Clostridiales	Clostridiales_Incertae_Sedis_XIII	Anaerovorax
OTU_1437	Bacteria	Firmicutes	Clostridia	Clostridiales	Lachnospiraceae
OTU_1438	Bacteria	Firmicutes	Clostridia	Clostridiales	Lachnospiraceae	Blautia
OTU_1439	Bacteria	Firmicutes	Clostridia	Clostridiales	Lachnospiraceae
OTU_1440	Bacteria	Firmicutes	Clostridia	Clostridiales	Lachnospiraceae
OTU_1441	Bacteria	Bacteroidetes	Bacteroidia	Bacteroidales	Prevotellaceae	Prevotella
OTU_1442	Bacteria
OTU_1443	Bacteria	Firmicutes	Clostridia	Clostridiales	Ruminococcaceae	Ruminococcus
OTU_1444	Bacteria	Bacteroidetes	Bacteroidia	Bacteroidales	Prevotellaceae	Prevotella
OTU_1445	Bacteria	Firmicutes	Clostridia	Clostridiales	Ruminococcaceae
OTU_1446	Bacteria	Firmicutes	Clostridia	Clostridiales	Lachnospiraceae
OTU_1447	Bacteria	Firmicutes	Clostridia	Clostridiales	Ruminococcaceae
OTU_1448	Bacteria	Proteobacteria	Gammaproteobacteria	Pasteurellales	Pasteurellaceae	Haemophilus
OTU_1449	Bacteria	Firmicutes	Clostridia	Clostridiales	Lachnospiraceae
OTU_1450	Bacteria	Firmicutes	Clostridia	Clostridiales	Ruminococcaceae
OTU_1451	Bacteria	Firmicutes	Clostridia	Clostridiales	Ruminococcaceae	Faecalibacterium
OTU_1452	Bacteria	Firmicutes	Clostridia	Clostridiales	Ruminococcaceae	Faecalibacterium
OTU_1453	Bacteria	Firmicutes	Clostridia	Clostridiales	Lachnospiraceae	Dorea
OTU_1454	Bacteria	Firmicutes	Clostridia	Clostridiales
OTU_1455	Bacteria	Firmicutes	Clostridia	Clostridiales	Ruminococcaceae	Faecalibacterium
OTU_1456	Bacteria	Actinobacteria	Actinobacteria	Coriobacteriales	Coriobacteriaceae	Senegalimassilia
OTU_1457	Bacteria	Bacteroidetes	Bacteroidia	Bacteroidales	Rikenellaceae	Alistipes	A.finegoldii
OTU_1458	Bacteria	Firmicutes	Clostridia	Clostridiales	Ruminococcaceae	Oscillibacter
OTU_1459	Bacteria	Firmicutes	Clostridia	Clostridiales	Ruminococcaceae	Oscillibacter
OTU_1460	Bacteria	Firmicutes	Clostridia	Clostridiales	Ruminococcaceae
OTU_1461	Bacteria	Proteobacteria	Alphaproteobacteria
OTU_1462	Bacteria	Bacteroidetes
OTU_1463	Bacteria	Firmicutes	Clostridia	Clostridiales	Ruminococcaceae	Faecalibacterium
OTU_1464	Bacteria	Firmicutes	Clostridia	Clostridiales	Ruminococcaceae	Faecalibacterium
OTU_1465	Bacteria	Firmicutes	Clostridia	Clostridiales	Lachnospiraceae
OTU_1466	Bacteria	Bacteroidetes	Bacteroidia	Bacteroidales	Bacteroidaceae	Bacteroides
OTU_1467	Bacteria	Firmicutes	Clostridia	Clostridiales	Lachnospiraceae	Coprococcus
OTU_1468	Bacteria	Bacteroidetes	Bacteroidia	Bacteroidales	Prevotellaceae	Prevotella
OTU_1469	Bacteria	Firmicutes	Clostridia	Clostridiales	Ruminococcaceae
OTU_1470	Bacteria	Bacteroidetes	Bacteroidia	Bacteroidales	Prevotellaceae	Prevotella
OTU_1471	Bacteria	Firmicutes	Clostridia	Clostridiales	Lachnospiraceae	Blautia
OTU_1472	Bacteria	Firmicutes	Clostridia	Clostridiales	Ruminococcaceae	Subdoligranulum
OTU_1473	Bacteria	Firmicutes	Clostridia	Clostridiales	Ruminococcaceae	Faecalibacterium
OTU_1474	Bacteria	Firmicutes	Clostridia	Clostridiales	Lachnospiraceae
OTU_1475	Bacteria	Firmicutes	Clostridia	Clostridiales	Ruminococcaceae
OTU_1476	Bacteria	Firmicutes	Clostridia	Clostridiales	Ruminococcaceae
OTU_1477	Bacteria	Firmicutes	Clostridia	Clostridiales	Ruminococcaceae	Subdoligranulum
OTU_1478	Bacteria	Firmicutes	Clostridia	Clostridiales	Ruminococcaceae	Oscillibacter
OTU_1479	Bacteria
OTU_1480	Bacteria	Firmicutes	Clostridia	Clostridiales	Ruminococcaceae	Clostridium_IV
OTU_1481	Bacteria	Firmicutes	Clostridia	Clostridiales	Lachnospiraceae
OTU_1482	Bacteria	Firmicutes	Clostridia	Clostridiales	Lachnospiraceae
OTU_1483	Bacteria
OTU_1484	Bacteria	Bacteroidetes	Bacteroidia	Bacteroidales	Prevotellaceae
OTU_1485	Bacteria	Bacteroidetes	Bacteroidia	Bacteroidales	Porphyromonadaceae	Barnesiella
OTU_1486	Bacteria	Firmicutes	Clostridia	Clostridiales	Ruminococcaceae	Faecalibacterium
OTU_1487	Bacteria	Synergistetes	Synergistia	Synergistales	Synergistaceae	Aminiphilus
OTU_1488	Bacteria	Firmicutes	Clostridia	Clostridiales	Ruminococcaceae	Faecalibacterium
OTU_1489	Bacteria	Firmicutes	Clostridia	Clostridiales
OTU_1490	Bacteria	Bacteroidetes	Bacteroidia	Bacteroidales	Porphyromonadaceae	Odoribacter
OTU_1491	Bacteria	Firmicutes	Clostridia	Clostridiales	Lachnospiraceae
OTU_1492	Bacteria	Firmicutes	Clostridia	Clostridiales	Ruminococcaceae	Faecalibacterium
OTU_1493	Bacteria	Firmicutes	Clostridia	Clostridiales	Ruminococcaceae	Subdoligranulum
OTU_1494	Bacteria	Firmicutes	Clostridia	Clostridiales	Ruminococcaceae	Faecalibacterium
OTU_1495	Bacteria	Bacteroidetes	Bacteroidia	Bacteroidales	Bacteroidaceae	Bacteroides
OTU_1496	Bacteria	Lentisphaerae	Lentisphaeria	Victivallales	Victivallaceae	Victivallis
OTU_1497	Bacteria	Actinobacteria	Actinobacteria	Actinomycetales	Micrococcaceae	Rothia
OTU_1498	Bacteria	Firmicutes	Clostridia	Clostridiales	Ruminococcaceae	Faecalibacterium
OTU_1499	Bacteria	Firmicutes	Clostridia	Clostridiales	Ruminococcaceae	Faecalibacterium
OTU_1500	Bacteria	Firmicutes	Clostridia	Clostridiales	Lachnospiraceae	Clostridium_XlVa
OTU_1501	Bacteria	Firmicutes	Clostridia	Clostridiales
OTU_1502	Bacteria	Firmicutes	Clostridia	Clostridiales	Lachnospiraceae
OTU_1503	Bacteria	Firmicutes	Clostridia	Clostridiales
OTU_1504	Bacteria	Firmicutes	Clostridia	Clostridiales	Lachnospiraceae	Clostridium_XlVa
OTU_1505	Bacteria	Firmicutes	Clostridia	Clostridiales	Lachnospiraceae
OTU_1506	Bacteria	Firmicutes	Clostridia	Clostridiales
OTU_1507	Bacteria	Firmicutes	Clostridia	Clostridiales	Eubacteriaceae	Eubacterium
OTU_1508	Bacteria
OTU_1509	Bacteria	Bacteroidetes	Bacteroidia	Bacteroidales	Bacteroidaceae	Bacteroides
OTU_1510	Bacteria	Firmicutes	Bacilli	Lactobacillales	Streptococcaceae	Streptococcus
OTU_1511	Bacteria	Firmicutes	Clostridia	Clostridiales	Lachnospiraceae
OTU_1512	Bacteria	Firmicutes	Clostridia	Clostridiales	Lachnospiraceae	Blautia
OTU_1513	Bacteria	Firmicutes	Clostridia	Clostridiales	Ruminococcaceae	Faecalibacterium
OTU_1514	Bacteria	Firmicutes	Clostridia	Clostridiales	Lachnospiraceae	Clostridium_XlVa
OTU_1515	Bacteria	Firmicutes	Clostridia	Clostridiales	Ruminococcaceae	Faecalibacterium
OTU_1516	Bacteria	Firmicutes	Clostridia	Clostridiales	Ruminococcaceae	Faecalibacterium
OTU_1517	Bacteria	Firmicutes	Clostridia
OTU_1518	Bacteria	Firmicutes	Negativicutes	Selenomonadales	Veillonellaceae	Allisonella
OTU_1519	Bacteria	Firmicutes	Negativicutes	Selenomonadales	Veillonellaceae	Megasphaera
OTU_1520	Bacteria
OTU_1521	Bacteria	Bacteroidetes	Bacteroidia	Bacteroidales	Porphyromonadaceae	Butyricimonas
OTU_1522	Bacteria	Firmicutes	Negativicutes	Selenomonadales	Veillonellaceae	Mitsuokella
OTU_1523	Bacteria
OTU_1524	Bacteria	Firmicutes	Negativicutes	Selenomonadales	Veillonellaceae	Megasphaera
OTU_1525	Bacteria	Bacteroidetes	Bacteroidia	Bacteroidales	Porphyromonadaceae	Parabacteroides
OTU_1526	Bacteria	Firmicutes	Clostridia	Clostridiales	Ruminococcaceae	Subdoligranulum
OTU_1527	Bacteria
OTU_1528	Bacteria	Bacteroidetes	Bacteroidia	Bacteroidales	Prevotellaceae	Prevotella
OTU_1529	Bacteria
OTU_1530	Bacteria	Firmicutes	Clostridia	Clostridiales	Ruminococcaceae	Faecalibacterium
OTU_1531	Bacteria	Firmicutes	Clostridia	Clostridiales
OTU_1532	Bacteria	Firmicutes	Clostridia	Clostridiales	Ruminococcaceae	Subdoligranulum
OTU_1533	Bacteria	Firmicutes	Clostridia	Clostridiales	Ruminococcaceae
OTU_1534	Bacteria	Bacteroidetes	Bacteroidia	Bacteroidales	Prevotellaceae	Prevotella
OTU_1535	Bacteria	Firmicutes	Clostridia	Clostridiales	Ruminococcaceae
OTU_1536	Bacteria	Firmicutes	Clostridia	Clostridiales	Ruminococcaceae	Ruminococcus
OTU_1537	Bacteria	Firmicutes	Clostridia	Clostridiales	Lachnospiraceae	Blautia
OTU_1538	Bacteria	Firmicutes	Clostridia	Clostridiales	Lachnospiraceae	Clostridium_XlVa
OTU_1539	Bacteria	Firmicutes	Clostridia	Clostridiales	Lachnospiraceae	Anaerostipes
OTU_1540	Bacteria	Firmicutes	Clostridia	Clostridiales	Lachnospiraceae	Blautia
OTU_1541	Bacteria	Firmicutes	Clostridia	Clostridiales	Lachnospiraceae	Blautia
OTU_1542	Bacteria	Firmicutes	Bacilli	Lactobacillales	Streptococcaceae	Streptococcus
OTU_1543	Bacteria	Firmicutes	Clostridia	Clostridiales	Lachnospiraceae	Clostridium_XlVa
OTU_1544	Bacteria
OTU_1545	Bacteria	Firmicutes	Clostridia	Clostridiales	Ruminococcaceae	Faecalibacterium
OTU_1546	Bacteria	Bacteroidetes	Bacteroidia	Bacteroidales	Bacteroidaceae	Bacteroides
OTU_1547	Bacteria	Bacteroidetes	Bacteroidia	Bacteroidales	Prevotellaceae	Prevotella
OTU_1548	Bacteria	Firmicutes	Clostridia	Clostridiales	Lachnospiraceae	Clostridium_XlVa
OTU_1549	Bacteria	Firmicutes	Clostridia	Clostridiales
OTU_1550	Bacteria	Proteobacteria	Gammaproteobacteria	Enterobacteriales	Enterobacteriaceae	Escherichia/Shigella
OTU_1551	Bacteria	Firmicutes	Clostridia	Clostridiales	Ruminococcaceae
OTU_1552	Bacteria	Firmicutes	Clostridia	Clostridiales	Ruminococcaceae	Oscillibacter
OTU_1553	Bacteria	Bacteroidetes	Bacteroidia	Bacteroidales	Prevotellaceae	Prevotella
OTU_1554	Bacteria	Firmicutes	Erysipelotrichia	Erysipelotrichales	Erysipelotrichaceae	Catenibacterium
OTU_1555	Bacteria	Bacteroidetes	Bacteroidia	Bacteroidales	Bacteroidaceae	Bacteroides
OTU_1556	Bacteria	Bacteroidetes	Bacteroidia	Bacteroidales	Prevotellaceae
OTU_1557	Bacteria	Bacteroidetes
OTU_1558	Bacteria	Firmicutes	Erysipelotrichia	Erysipelotrichales	Erysipelotrichaceae	Catenibacterium
OTU_1559	Bacteria	Firmicutes	Clostridia	Clostridiales	Lachnospiraceae
OTU_1560	Bacteria	Bacteroidetes	Bacteroidia	Bacteroidales	Prevotellaceae	Prevotella
OTU_1561	Bacteria
OTU_1562	Bacteria	Firmicutes	Clostridia	Clostridiales	Ruminococcaceae
OTU_1563	Bacteria	Firmicutes	Clostridia	Clostridiales	Ruminococcaceae	Faecalibacterium
OTU_1564	Bacteria	Actinobacteria	Actinobacteria	Actinomycetales	Corynebacteriaceae	Corynebacterium
OTU_1565	Bacteria	Bacteroidetes	Bacteroidia	Bacteroidales	Bacteroidaceae	Bacteroides	B.plebeius
OTU_1566	Bacteria	Firmicutes	Clostridia	Clostridiales	Ruminococcaceae	Oscillibacter
OTU_1567	Bacteria	Firmicutes	Clostridia	Clostridiales	Ruminococcaceae
OTU_1568	Bacteria	Bacteroidetes	Bacteroidia	Bacteroidales	Bacteroidaceae	Bacteroides
OTU_1569	Bacteria	Firmicutes	Clostridia	Clostridiales	Ruminococcaceae	Faecalibacterium
OTU_1570	Bacteria	Firmicutes	Clostridia	Clostridiales	Ruminococcaceae	Oscillibacter
OTU_1571	Bacteria
OTU_1572	Bacteria	Firmicutes	Clostridia	Clostridiales	Ruminococcaceae
OTU_1573	Bacteria	Firmicutes	Clostridia	Clostridiales
OTU_1574	Bacteria	Proteobacteria	Gammaproteobacteria	Pasteurellales	Pasteurellaceae
OTU_1575	Bacteria
OTU_1576	Bacteria	Firmicutes	Clostridia	Clostridiales	Ruminococcaceae	Subdoligranulum
OTU_1577	Bacteria	Firmicutes
OTU_1578	Bacteria	Firmicutes	Clostridia	Clostridiales	Ruminococcaceae	Faecalibacterium
OTU_1579	Bacteria	Firmicutes	Clostridia	Clostridiales	Ruminococcaceae	Faecalibacterium
OTU_1580	Bacteria	Bacteroidetes	Bacteroidia	Bacteroidales	Bacteroidaceae	Bacteroides
OTU_1581	Bacteria	Firmicutes	Clostridia	Clostridiales	Ruminococcaceae
OTU_1582	Bacteria	Proteobacteria	Gammaproteobacteria	Pasteurellales	Pasteurellaceae	Haemophilus
OTU_1583	Bacteria
OTU_1584	Bacteria	Bacteroidetes	Bacteroidia	Bacteroidales	Bacteroidaceae	Bacteroides	B.stercoris
OTU_1585	Bacteria	Firmicutes
OTU_1586	Bacteria	Firmicutes	Clostridia	Clostridiales	Ruminococcaceae
OTU_1587	Bacteria	Firmicutes	Clostridia	Clostridiales	Ruminococcaceae
OTU_1588	Bacteria	Firmicutes	Erysipelotrichia	Erysipelotrichales	Erysipelotrichaceae	Holdemanella
OTU_1589	Bacteria	Firmicutes	Clostridia	Clostridiales	Lachnospiraceae
OTU_1590	Bacteria	Firmicutes	Clostridia	Clostridiales
OTU_1591	Bacteria	Firmicutes	Clostridia	Clostridiales	Ruminococcaceae	Subdoligranulum
OTU_1592	Bacteria
OTU_1593	Bacteria
OTU_1594	Bacteria	Firmicutes	Clostridia	Clostridiales	Ruminococcaceae
OTU_1595	Bacteria	Firmicutes	Erysipelotrichia	Erysipelotrichales	Erysipelotrichaceae	Clostridium_XVIII
OTU_1596	Bacteria	Firmicutes	Clostridia	Clostridiales	Ruminococcaceae	Faecalibacterium
OTU_1597	Bacteria	Firmicutes	Clostridia	Clostridiales
OTU_1598	Bacteria	Bacteroidetes	Bacteroidia	Bacteroidales	Prevotellaceae	Prevotella
OTU_1599	Bacteria	Firmicutes	Clostridia	Clostridiales	Lachnospiraceae
OTU_1600	Bacteria	Firmicutes	Clostridia	Clostridiales	Lachnospiraceae
OTU_1601	Bacteria
OTU_1602	Bacteria	Bacteroidetes	Bacteroidia	Bacteroidales	Prevotellaceae	Prevotella
OTU_1603	Bacteria	Bacteroidetes	Bacteroidia	Bacteroidales	Bacteroidaceae	Bacteroides	B.eggerthii
OTU_1604	Bacteria	Firmicutes	Clostridia	Clostridiales	Ruminococcaceae	Faecalibacterium
OTU_1605	Bacteria	Firmicutes	Clostridia	Clostridiales	Lachnospiraceae	Blautia
OTU_1606	Bacteria	Firmicutes	Negativicutes	Selenomonadales	Veillonellaceae	Mitsuokella
OTU_1607	Bacteria	Bacteroidetes	Bacteroidia	Bacteroidales	Bacteroidaceae	Bacteroides
OTU_1608	Bacteria	Firmicutes	Clostridia	Clostridiales	Ruminococcaceae
OTU_1609	Bacteria	Firmicutes	Negativicutes	Selenomonadales	Acidaminococcaceae	Phascolarctobacterium
OTU_1610	Bacteria	Bacteroidetes	Bacteroidia	Bacteroidales	Bacteroidaceae	Bacteroides
OTU_1611	Bacteria
OTU_1612	Bacteria
OTU_1613	Bacteria	Bacteroidetes	Bacteroidia	Bacteroidales	Bacteroidaceae	Bacteroides
OTU_1614	Bacteria	Firmicutes	Clostridia	Clostridiales	Lachnospiraceae	Butyrivibrio
OTU_1615	Bacteria	Firmicutes	Clostridia	Clostridiales	Ruminococcaceae	Faecalibacterium
OTU_1616	Bacteria	Firmicutes	Clostridia	Clostridiales	Ruminococcaceae
OTU_1617	Bacteria	Tenericutes	Mollicutes
OTU_1618	Bacteria	Firmicutes	Clostridia	Clostridiales	Lachnospiraceae	Anaerostipes
OTU_1619	Bacteria	Firmicutes	Clostridia	Clostridiales	Ruminococcaceae
OTU_1620	Bacteria	Bacteroidetes	Bacteroidia	Bacteroidales	Prevotellaceae	Prevotella
OTU_1621	Bacteria	Actinobacteria	Actinobacteria	Coriobacteriales	Coriobacteriaceae	Collinsella
OTU_1622	Bacteria	Firmicutes	Clostridia	Clostridiales	Ruminococcaceae	Faecalibacterium
OTU_1623	Bacteria	Proteobacteria
OTU_1624	Bacteria	Firmicutes	Clostridia	Clostridiales	Lachnospiraceae
OTU_1625	Bacteria	Firmicutes	Negativicutes	Selenomonadales	Acidaminococcaceae	Phascolarctobacterium
OTU_1626	Bacteria	Firmicutes	Clostridia	Clostridiales
OTU_1627	Bacteria	Firmicutes	Clostridia	Clostridiales	Lachnospiraceae
OTU_1628	Bacteria	Actinobacteria	Actinobacteria	Coriobacteriales	Coriobacteriaceae	Adlercreutzia	A.equolifaciens
OTU_1629	Bacteria	Bacteroidetes	Bacteroidia	Bacteroidales	Prevotellaceae	Prevotella
OTU_1630	Bacteria
OTU_1631	Bacteria	Firmicutes	Clostridia	Clostridiales	Ruminococcaceae	Oscillibacter
OTU_1632	Bacteria	Firmicutes	Clostridia	Clostridiales	Lachnospiraceae	Blautia
OTU_1633	Bacteria	Bacteroidetes	Bacteroidia	Bacteroidales	Prevotellaceae	Prevotella
OTU_1634	Bacteria	Bacteroidetes
OTU_1635	Bacteria	Firmicutes	Clostridia	Clostridiales	Ruminococcaceae
OTU_1636	Bacteria	Bacteroidetes	Bacteroidia	Bacteroidales	Porphyromonadaceae	Parabacteroides
OTU_1637	Bacteria	Firmicutes	Clostridia	Clostridiales	Lachnospiraceae
OTU_1638	Bacteria	Firmicutes	Clostridia	Clostridiales	Ruminococcaceae
OTU_1639	Bacteria	Firmicutes	Clostridia	Clostridiales	Ruminococcaceae	Oscillibacter
OTU_1640	Bacteria
OTU_1641	Bacteria	Bacteroidetes	Bacteroidia	Bacteroidales	Prevotellaceae
OTU_1642	Bacteria	Bacteroidetes	Bacteroidia	Bacteroidales	Bacteroidaceae	Bacteroides
OTU_1643	Bacteria	Firmicutes	Clostridia	Clostridiales	Ruminococcaceae	Ethanoligenens
OTU_1644	Bacteria	Firmicutes	Clostridia	Clostridiales	Lachnospiraceae
OTU_1645	Bacteria	Firmicutes	Clostridia	Clostridiales	Lachnospiraceae	Blautia
OTU_1646	Bacteria	Firmicutes	Clostridia	Clostridiales	Ruminococcaceae
OTU_1647	Bacteria	Bacteroidetes	Bacteroidia	Bacteroidales
OTU_1648	Bacteria	Bacteroidetes	Bacteroidia	Bacteroidales	Rikenellaceae	Alistipes
OTU_1649	Bacteria	Firmicutes	Clostridia	Clostridiales	Lachnospiraceae
OTU_1650	Bacteria
OTU_1651	Bacteria	Firmicutes	Clostridia	Clostridiales	Lachnospiraceae	Roseburia
OTU_1652	Bacteria	Firmicutes	Clostridia	Clostridiales	Ruminococcaceae	Oscillibacter
OTU_1653	Bacteria	Firmicutes	Clostridia	Clostridiales	Ruminococcaceae	Subdoligranulum
OTU_1654	Bacteria	Firmicutes	Clostridia	Clostridiales	Ruminococcaceae	Faecalibacterium
OTU_1655	Bacteria	Bacteroidetes	Bacteroidia	Bacteroidales	Prevotellaceae	Prevotella
OTU_1656	Bacteria	Firmicutes	Clostridia	Clostridiales	Ruminococcaceae
OTU_1657	Bacteria
OTU_1658	Bacteria
OTU_1659	Bacteria	Proteobacteria	Betaproteobacteria	Neisseriales	Neisseriaceae	Neisseria
OTU_1660	Bacteria	Firmicutes	Clostridia	Clostridiales	Lachnospiraceae
OTU_1661	Bacteria	Firmicutes	Clostridia	Clostridiales	Clostridiaceae_1	Clostridium_sensu_stricto
OTU_1662	Bacteria	Firmicutes	Clostridia	Clostridiales	Clostridiaceae_4
OTU_1663	Bacteria	Firmicutes	Clostridia	Clostridiales	Ruminococcaceae	Faecalibacterium
OTU_1664	Bacteria	Firmicutes	Clostridia	Clostridiales	Ruminococcaceae	Oscillibacter
OTU_1665	Bacteria	Firmicutes	Clostridia	Clostridiales	Ruminococcaceae	Subdoligranulum
OTU_1666	Bacteria	Firmicutes	Clostridia	Clostridiales
OTU_1667	Bacteria	Bacteroidetes	Bacteroidia	Bacteroidales	Rikenellaceae	Alistipes
OTU_1668	Bacteria
OTU_1669	Bacteria	Firmicutes	Clostridia	Clostridiales	Ruminococcaceae
OTU_1670	Bacteria	Firmicutes	Negativicutes	Selenomonadales	Veillonellaceae	Mitsuokella
OTU_1671	Bacteria
OTU_1672	Bacteria	Firmicutes
OTU_1673	Bacteria	Firmicutes	Clostridia	Clostridiales	Lachnospiraceae	Coprococcus
OTU_1674	Bacteria	Firmicutes	Negativicutes	Selenomonadales	Veillonellaceae	Dialister
OTU_1675	Bacteria	Firmicutes	Erysipelotrichia	Erysipelotrichales	Erysipelotrichaceae	Catenibacterium
OTU_1676	Bacteria	Firmicutes	Clostridia	Clostridiales	Ruminococcaceae	Pseudoflavonifractor
OTU_1677	Bacteria	Firmicutes	Clostridia	Clostridiales	Ruminococcaceae	Pseudoflavonifractor
OTU_1678	Bacteria	Firmicutes	Clostridia	Clostridiales	Lachnospiraceae
OTU_1679	Bacteria	Firmicutes	Clostridia	Clostridiales	Lachnospiraceae	Clostridium_XlVa
OTU_1680	Bacteria	Firmicutes	Clostridia	Clostridiales	Lachnospiraceae
OTU_1681	Bacteria	Firmicutes	Clostridia	Clostridiales	Ruminococcaceae	Oscillibacter
OTU_1682	Bacteria	Firmicutes	Clostridia	Clostridiales	Lachnospiraceae	Blautia
OTU_1683	Bacteria	Firmicutes	Clostridia	Clostridiales	Ruminococcaceae
OTU_1684	Bacteria	Firmicutes	Clostridia	Clostridiales	Ruminococcaceae	Faecalibacterium
OTU_1685	Bacteria	Firmicutes	Clostridia	Clostridiales	Lachnospiraceae	Butyrivibrio
OTU_1686	Bacteria
OTU_1687	Bacteria	Firmicutes	Clostridia	Clostridiales	Lachnospiraceae	Blautia
OTU_1688	Bacteria	Firmicutes	Clostridia	Clostridiales	Ruminococcaceae	Faecalibacterium
OTU_1689	Bacteria	Bacteroidetes	Bacteroidia	Bacteroidales	Prevotellaceae	Prevotella
OTU_1690	Bacteria	Firmicutes	Clostridia	Clostridiales	Ruminococcaceae
OTU_1691	Bacteria	Firmicutes	Clostridia	Clostridiales	Lachnospiraceae
OTU_1692	Bacteria	Firmicutes	Clostridia	Clostridiales	Lachnospiraceae
OTU_1693	Bacteria	Firmicutes	Clostridia	Clostridiales	Ruminococcaceae
OTU_1694	Bacteria	Firmicutes	Clostridia	Clostridiales	Ruminococcaceae	Subdoligranulum
OTU_1695	Bacteria	Firmicutes	Clostridia	Clostridiales	Ruminococcaceae	Faecalibacterium
OTU_1696	Bacteria	Firmicutes	Clostridia	Clostridiales	Ruminococcaceae
OTU_1697	Bacteria	Firmicutes	Clostridia	Clostridiales	Lachnospiraceae
OTU_1698	Bacteria	Firmicutes	Clostridia	Clostridiales	Ruminococcaceae	Oscillibacter
OTU_1699	Bacteria	Firmicutes	Clostridia	Clostridiales	Lachnospiraceae
OTU_1700	Bacteria	Bacteroidetes	Bacteroidia	Bacteroidales	Bacteroidaceae	Bacteroides
OTU_1701	Bacteria	Firmicutes	Clostridia	Clostridiales	Ruminococcaceae	Faecalibacterium
OTU_1702	Bacteria	Firmicutes	Clostridia	Clostridiales	Ruminococcaceae
OTU_1703	Bacteria	Firmicutes	Clostridia	Clostridiales	Ruminococcaceae	Anaerotruncus
OTU_1704	Bacteria	Firmicutes	Clostridia	Clostridiales	Ruminococcaceae	Faecalibacterium
OTU_1705	Bacteria	Firmicutes	Clostridia	Clostridiales	Ruminococcaceae
OTU_1706	Bacteria	Firmicutes	Bacilli	Lactobacillales	Enterococcaceae	Enterococcus	E.faecium
OTU_1707	Bacteria
OTU_1708	Bacteria	Firmicutes	Clostridia	Clostridiales	Ruminococcaceae
OTU_1709	Bacteria	Bacteroidetes	Bacteroidia	Bacteroidales
OTU_1710	Bacteria	Bacteroidetes	Bacteroidia	Bacteroidales	Prevotellaceae
OTU_1711	Bacteria	Firmicutes	Clostridia	Clostridiales	Lachnospiraceae	Clostridium_XlVa
OTU_1712	Bacteria	Firmicutes	Clostridia	Clostridiales	Ruminococcaceae	Flavonifractor
OTU_1713	Bacteria
OTU_1714	Bacteria	Firmicutes	Negativicutes	Selenomonadales	Acidaminococcaceae	Phascolarctobacterium
OTU_1715	Bacteria	Firmicutes	Clostridia	Clostridiales	Ruminococcaceae	Faecalibacterium
OTU_1716	Bacteria	Firmicutes	Clostridia	Clostridiales	Lachnospiraceae
OTU_1717	Bacteria	Firmicutes	Clostridia	Clostridiales	Ruminococcaceae
OTU_1718	Bacteria	Firmicutes	Clostridia	Clostridiales	Lachnospiraceae
OTU_1719	Bacteria	Firmicutes	Clostridia	Clostridiales	Ruminococcaceae	Faecalibacterium
OTU_1720	Bacteria
OTU_1721	Bacteria	Bacteroidetes	Bacteroidia	Bacteroidales	Porphyromonadaceae	Barnesiella
OTU_1722	Bacteria	Firmicutes	Clostridia	Clostridiales	Ruminococcaceae
OTU_1723	Bacteria	Firmicutes	Clostridia	Clostridiales	Lachnospiraceae	Clostridium_XlVa
OTU_1724	Bacteria	Firmicutes	Clostridia	Clostridiales	Lachnospiraceae
OTU_1725	Bacteria	Firmicutes	Negativicutes	Selenomonadales	Veillonellaceae	Megasphaera
OTU_1726	Bacteria	Firmicutes	Clostridia	Clostridiales	Ruminococcaceae	Oscillibacter
OTU_1727	Bacteria
OTU_1728	Bacteria	Firmicutes	Clostridia	Clostridiales	Lachnospiraceae
OTU_1729	Bacteria	Firmicutes	Negativicutes	Selenomonadales	Veillonellaceae	Mitsuokella
OTU_1730	Bacteria	Firmicutes	Clostridia	Clostridiales	Lachnospiraceae
OTU_1731	Bacteria	Firmicutes	Clostridia	Clostridiales	Ruminococcaceae	Oscillibacter
OTU_1732	Bacteria	Bacteroidetes	Bacteroidia	Bacteroidales	Bacteroidaceae	Bacteroides
OTU_1733	Bacteria	Firmicutes	Clostridia	Clostridiales	Lachnospiraceae
OTU_1734	Bacteria	Firmicutes	Clostridia	Clostridiales	Ruminococcaceae
OTU_1735	Bacteria	Firmicutes	Clostridia	Clostridiales	Lachnospiraceae	Coprococcus
OTU_1736	Bacteria	Firmicutes	Negativicutes	Selenomonadales	Veillonellaceae	Mitsuokella
OTU_1737	Bacteria	Bacteroidetes	Bacteroidia	Bacteroidales
OTU_1738	Bacteria	Firmicutes	Clostridia	Clostridiales	Ruminococcaceae	Ruminococcus
OTU_1739	Bacteria	Firmicutes	Clostridia	Clostridiales	Ruminococcaceae	Faecalibacterium
OTU_1740	Bacteria	Firmicutes	Clostridia	Clostridiales	Ruminococcaceae
OTU_1741	Bacteria	Firmicutes	Clostridia	Clostridiales	Ruminococcaceae
OTU_1742	Bacteria	Proteobacteria	Betaproteobacteria	Burkholderiales	Sutterellaceae	Parasutterella
OTU_1743	Bacteria	Bacteroidetes	Bacteroidia	Bacteroidales	Porphyromonadaceae	Butyricimonas
OTU_1744	Bacteria	Bacteroidetes	Bacteroidia	Bacteroidales	Bacteroidaceae	Bacteroides
OTU_1745	Bacteria	Bacteroidetes	Bacteroidia	Bacteroidales	Bacteroidaceae	Bacteroides
OTU_1746	Bacteria	Firmicutes	Clostridia	Clostridiales	Lachnospiraceae
OTU_1747	Bacteria	Firmicutes	Clostridia	Clostridiales	Lachnospiraceae	Lachnobacterium
OTU_1748	Bacteria	Bacteroidetes	Bacteroidia	Bacteroidales	Prevotellaceae	Alloprevotella
OTU_1749	Bacteria	Bacteroidetes	Bacteroidia	Bacteroidales	Prevotellaceae	Prevotella
OTU_1750	Bacteria	Bacteroidetes	Bacteroidia	Bacteroidales	Bacteroidaceae	Bacteroides
OTU_1751	Bacteria	Firmicutes	Clostridia	Clostridiales	Clostridiaceae_1
OTU_1752	Bacteria	Firmicutes	Clostridia	Clostridiales	Ruminococcaceae	Oscillibacter
OTU_1753	Bacteria	Firmicutes	Clostridia	Clostridiales	Lachnospiraceae	Clostridium_XlVa
OTU_1754	Bacteria	Bacteroidetes	Bacteroidia	Bacteroidales	Prevotellaceae	Prevotella
OTU_1755	Bacteria	Firmicutes	Clostridia	Clostridiales
OTU_1756	Bacteria	Firmicutes	Bacilli	Lactobacillales	Streptococcaceae	Streptococcus
OTU_1757	Bacteria	Firmicutes	Clostridia	Clostridiales	Ruminococcaceae	Oscillibacter
OTU_1758	Bacteria	Firmicutes	Clostridia	Clostridiales
OTU_1759	Bacteria	Firmicutes	Clostridia	Clostridiales	Ruminococcaceae	Faecalibacterium
OTU_1760	Bacteria	Bacteroidetes	Bacteroidia	Bacteroidales	Bacteroidaceae	Bacteroides
OTU_1761	Bacteria	Firmicutes	Negativicutes	Selenomonadales	Acidaminococcaceae	Phascolarctobacterium
OTU_1762	Bacteria	Bacteroidetes	Bacteroidia	Bacteroidales	Prevotellaceae	Paraprevotella
OTU_1763	Bacteria	Firmicutes	Clostridia	Clostridiales	Ruminococcaceae	Ruminococcus
OTU_1764	Bacteria	Firmicutes	Clostridia	Clostridiales	Lachnospiraceae	Blautia	B.hansenii
OTU_1765	Bacteria	Firmicutes	Clostridia	Clostridiales	Ruminococcaceae	Faecalibacterium
OTU_1766	Bacteria
OTU_1767	Bacteria	Firmicutes	Clostridia	Clostridiales	Ruminococcaceae	Oscillibacter
OTU_1768	Bacteria	Firmicutes	Clostridia	Clostridiales	Ruminococcaceae	Faecalibacterium
OTU_1769	Bacteria	Firmicutes	Clostridia	Clostridiales	Ruminococcaceae	Oscillibacter
OTU_1770	Bacteria	Firmicutes	Clostridia	Clostridiales	Ruminococcaceae
OTU_1771	Bacteria	Firmicutes	Negativicutes	Selenomonadales	Veillonellaceae
OTU_1772	Bacteria	Bacteroidetes	Bacteroidia	Bacteroidales	Rikenellaceae	Alistipes
OTU_1773	Bacteria	Firmicutes	Clostridia	Clostridiales	Lachnospiraceae	Clostridium_XlVa
OTU_1774	Bacteria	Firmicutes	Bacilli	Lactobacillales	Carnobacteriaceae	Granulicatella
OTU_1775	Bacteria	Firmicutes	Clostridia	Clostridiales	Lachnospiraceae
OTU_1776	Bacteria	Firmicutes	Clostridia	Clostridiales	Ruminococcaceae	Faecalibacterium
OTU_1777	Bacteria	Firmicutes	Clostridia	Clostridiales	Lachnospiraceae	Ruminococcus2
OTU_1778	Bacteria	Firmicutes	Negativicutes	Selenomonadales	Veillonellaceae	Allisonella
OTU_1779	Bacteria	Firmicutes	Clostridia	Clostridiales	Ruminococcaceae	Subdoligranulum
OTU_1780	Bacteria	Firmicutes	Clostridia	Clostridiales	Ruminococcaceae	Faecalibacterium
OTU_1781	Bacteria	Firmicutes	Clostridia	Clostridiales
OTU_1782	Bacteria	Firmicutes	Clostridia	Clostridiales	Ruminococcaceae
OTU_1783	Bacteria	Bacteroidetes	Bacteroidia	Bacteroidales	Prevotellaceae	Alloprevotella
OTU_1784	Bacteria
OTU_1785	Bacteria	Firmicutes	Clostridia	Clostridiales	Lachnospiraceae	Blautia
OTU_1786	Bacteria	Firmicutes	Clostridia	Clostridiales	Ruminococcaceae
OTU_1787	Bacteria	Bacteroidetes	Bacteroidia	Bacteroidales	Bacteroidaceae	Bacteroides
OTU_1788	Bacteria	Firmicutes	Clostridia	Clostridiales	Ruminococcaceae	Oscillibacter
OTU_1789	Bacteria	Firmicutes	Clostridia	Clostridiales	Ruminococcaceae	Faecalibacterium
OTU_1790	Bacteria	Firmicutes	Clostridia	Clostridiales	Ruminococcaceae	Faecalibacterium
OTU_1791	Bacteria	Firmicutes	Erysipelotrichia	Erysipelotrichales	Erysipelotrichaceae	Holdemanella
OTU_1792	Bacteria	Firmicutes	Clostridia	Clostridiales	Ruminococcaceae	Faecalibacterium
OTU_1793	Bacteria	Firmicutes	Clostridia	Clostridiales	Ruminococcaceae
OTU_1794	Bacteria
OTU_1795	Bacteria	Firmicutes	Clostridia	Clostridiales	Ruminococcaceae	Ruminococcus
OTU_1796	Bacteria	Firmicutes	Clostridia	Clostridiales
OTU_1797	Bacteria	Firmicutes	Clostridia	Clostridiales	Lachnospiraceae
OTU_1798	Bacteria	Proteobacteria	Betaproteobacteria	Burkholderiales
OTU_1799	Bacteria	Bacteroidetes	Bacteroidia	Bacteroidales	Porphyromonadaceae	Barnesiella
OTU_1800	Bacteria	Firmicutes	Clostridia	Clostridiales	Ruminococcaceae	Faecalibacterium
OTU_1801	Bacteria	Firmicutes
OTU_1802	Bacteria	Bacteroidetes	Bacteroidia	Bacteroidales	Bacteroidaceae	Bacteroides
OTU_1803	Bacteria
OTU_1804	Bacteria	Firmicutes	Negativicutes	Selenomonadales	Veillonellaceae	Mitsuokella
OTU_1805	Bacteria	Firmicutes	Clostridia	Clostridiales	Ruminococcaceae
OTU_1806	Bacteria
OTU_1807	Bacteria	Firmicutes	Clostridia	Clostridiales	Ruminococcaceae
OTU_1808	Bacteria
OTU_1809	Bacteria	Firmicutes	Clostridia	Clostridiales	Ruminococcaceae	Faecalibacterium
OTU_1810	Bacteria	Firmicutes	Clostridia	Clostridiales	Ruminococcaceae	Oscillibacter
OTU_1811	Bacteria	Firmicutes	Clostridia	Clostridiales	Ruminococcaceae
OTU_1812	Bacteria	Bacteroidetes	Bacteroidia	Bacteroidales	Prevotellaceae	Prevotella
OTU_1813	Bacteria	Firmicutes	Clostridia	Clostridiales	Lachnospiraceae
OTU_1814	Bacteria	Firmicutes	Clostridia	Clostridiales	Lachnospiraceae
OTU_1815	Bacteria	Firmicutes	Clostridia	Clostridiales	Ruminococcaceae	Oscillibacter
OTU_1816	Bacteria	Firmicutes
OTU_1817	Bacteria	Bacteroidetes	Bacteroidia	Bacteroidales	Porphyromonadaceae	Butyricimonas
OTU_1818	Bacteria	Bacteroidetes	Bacteroidia	Bacteroidales	Prevotellaceae	Prevotella
OTU_1819	Bacteria	Firmicutes	Clostridia	Clostridiales	Ruminococcaceae
OTU_1820	Bacteria	Firmicutes	Clostridia	Clostridiales	Ruminococcaceae
OTU_1821	Bacteria	Firmicutes	Clostridia	Clostridiales	Ruminococcaceae
OTU_1822	Bacteria	Bacteroidetes	Bacteroidia	Bacteroidales	Bacteroidaceae	Bacteroides
OTU_1823	Bacteria	Bacteroidetes
OTU_1824	Bacteria	Firmicutes	Clostridia	Clostridiales	Lachnospiraceae	Roseburia
OTU_1825	Bacteria	Firmicutes	Clostridia	Clostridiales	Lachnospiraceae
OTU_1826	Bacteria	Firmicutes	Clostridia	Clostridiales	Lachnospiraceae	Blautia
OTU_1827	Bacteria	Firmicutes	Negativicutes	Selenomonadales	Veillonellaceae	Dialister
OTU_1828	Bacteria	Firmicutes	Clostridia	Clostridiales	Ruminococcaceae
OTU_1829	Bacteria	Bacteroidetes	Bacteroidia	Bacteroidales	Porphyromonadaceae	Butyricimonas
OTU_1830	Bacteria
OTU_1831	Bacteria	Firmicutes	Bacilli	Lactobacillales	Lactobacillaceae	Lactobacillus
OTU_1832	Bacteria	Proteobacteria	Betaproteobacteria	Burkholderiales
OTU_1833	Bacteria	Firmicutes	Clostridia	Clostridiales	Ruminococcaceae
OTU_1834	Bacteria	Firmicutes	Clostridia	Clostridiales	Ruminococcaceae
OTU_1835	Bacteria	Firmicutes	Clostridia	Clostridiales	Ruminococcaceae	Faecalibacterium
OTU_1836	Bacteria	Firmicutes	Clostridia	Clostridiales	Ruminococcaceae	Faecalibacterium
OTU_1837	Bacteria	Firmicutes	Clostridia	Clostridiales
OTU_1838	Bacteria	Bacteroidetes
OTU_1839	Bacteria	Firmicutes	Clostridia	Clostridiales
OTU_1840	Bacteria	Firmicutes	Clostridia	Clostridiales	Ruminococcaceae	Subdoligranulum
OTU_1841	Bacteria	Firmicutes	Erysipelotrichia	Erysipelotrichales	Erysipelotrichaceae
OTU_1842	Bacteria	Firmicutes	Clostridia	Clostridiales	Lachnospiraceae
OTU_1843	Bacteria	Firmicutes	Clostridia	Clostridiales	Lachnospiraceae
OTU_1844	Bacteria
OTU_1845	Bacteria	Firmicutes	Clostridia	Clostridiales	Ruminococcaceae	Faecalibacterium
OTU_1846	Bacteria	Bacteroidetes	Bacteroidia	Bacteroidales	Prevotellaceae	Prevotella
OTU_1847	Bacteria	Bacteroidetes	Bacteroidia	Bacteroidales	Porphyromonadaceae	Parabacteroides
OTU_1848	Bacteria	Bacteroidetes	Bacteroidia	Bacteroidales	Bacteroidaceae	Bacteroides
OTU_1849	Bacteria	Firmicutes	Clostridia	Clostridiales	Lachnospiraceae
OTU_1850	Bacteria	Firmicutes	Clostridia	Clostridiales	Ruminococcaceae
OTU_1851	Bacteria	Bacteroidetes	Bacteroidia	Bacteroidales	Prevotellaceae	Prevotella
OTU_1852	Bacteria	Firmicutes	Clostridia	Clostridiales
OTU_1853	Bacteria	Firmicutes	Clostridia	Clostridiales	Lachnospiraceae	Blautia
OTU_1854	Bacteria	Firmicutes	Clostridia	Clostridiales	Ruminococcaceae	Faecalibacterium
OTU_1855	Bacteria
OTU_1856	Bacteria	Bacteroidetes	Bacteroidia	Bacteroidales	Porphyromonadaceae	Parabacteroides
OTU_1857	Bacteria	Proteobacteria
OTU_1858	Bacteria	Firmicutes	Negativicutes	Selenomonadales	Acidaminococcaceae	Acidaminococcus
OTU_1859	Bacteria	Firmicutes	Clostridia	Clostridiales	Ruminococcaceae	Oscillibacter
OTU_1860	Bacteria	Firmicutes	Clostridia	Clostridiales
OTU_1861	Bacteria	Firmicutes	Clostridia	Clostridiales	Lachnospiraceae
OTU_1862	Bacteria	Firmicutes	Negativicutes	Selenomonadales	Acidaminococcaceae	Phascolarctobacterium
OTU_1863	Bacteria	Firmicutes	Clostridia	Clostridiales	Ruminococcaceae
OTU_1864	Bacteria	Firmicutes	Clostridia	Clostridiales	Ruminococcaceae
OTU_1865	Bacteria	Firmicutes	Negativicutes	Selenomonadales	Veillonellaceae	Veillonella
OTU_1866	Bacteria	Firmicutes	Clostridia	Clostridiales	Lachnospiraceae
OTU_1867	Bacteria	Firmicutes	Clostridia	Clostridiales	Ruminococcaceae
OTU_1868	Bacteria	Bacteroidetes	Bacteroidia	Bacteroidales	Prevotellaceae	Prevotella
OTU_1869	Bacteria	Firmicutes	Clostridia	Clostridiales	Lachnospiraceae	Blautia
OTU_1870	Bacteria	Bacteroidetes	Bacteroidia	Bacteroidales	Porphyromonadaceae
OTU_1871	Bacteria
OTU_1872	Bacteria	Firmicutes	Erysipelotrichia	Erysipelotrichales	Erysipelotrichaceae
OTU_1873	Bacteria	Firmicutes	Clostridia	Clostridiales	Lachnospiraceae
OTU_1874	Bacteria	Firmicutes	Clostridia	Clostridiales	Ruminococcaceae	Faecalibacterium
OTU_1875	Bacteria	Firmicutes	Clostridia	Clostridiales
OTU_1876	Bacteria	Firmicutes	Clostridia	Clostridiales	Lachnospiraceae
OTU_1877	Bacteria	Firmicutes	Clostridia	Clostridiales	Ruminococcaceae
OTU_1878	Bacteria	Firmicutes	Clostridia	Clostridiales	Ruminococcaceae	Faecalibacterium
OTU_1879	Bacteria	Firmicutes	Clostridia	Clostridiales	Ruminococcaceae
OTU_1880	Bacteria	Bacteroidetes	Bacteroidia	Bacteroidales	Prevotellaceae	Prevotella
OTU_1881	Bacteria	Firmicutes	Bacilli	Lactobacillales	Lactobacillaceae	Lactobacillus	L.oris
OTU_1882	Bacteria	Firmicutes	Clostridia	Clostridiales	Ruminococcaceae	Flavonifractor
OTU_1883	Bacteria
OTU_1884	Bacteria	Firmicutes	Clostridia	Clostridiales	Ruminococcaceae
OTU_1885	Bacteria	Firmicutes	Clostridia	Clostridiales	Lachnospiraceae
OTU_1886	Bacteria	Firmicutes	Clostridia	Clostridiales	Lachnospiraceae	Blautia
OTU_1887	Bacteria	Firmicutes	Negativicutes	Selenomonadales	Veillonellaceae	Mitsuokella
OTU_1888	Bacteria	Bacteroidetes	Bacteroidia	Bacteroidales	Bacteroidaceae	Bacteroides
OTU_1889	Bacteria
OTU_1890	Bacteria	Firmicutes	Clostridia	Clostridiales	Ruminococcaceae
OTU_1891	Bacteria	Firmicutes	Clostridia	Clostridiales	Ruminococcaceae	Faecalibacterium
OTU_1892	Bacteria	Firmicutes	Clostridia	Clostridiales	Lachnospiraceae
OTU_1893	Bacteria	Bacteroidetes	Bacteroidia	Bacteroidales	Bacteroidaceae	Bacteroides
OTU_1894	Bacteria	Firmicutes	Clostridia	Clostridiales	Ruminococcaceae	Faecalibacterium
OTU_1895	Bacteria	Bacteroidetes
OTU_1896	Bacteria	Proteobacteria	Gammaproteobacteria	Aeromonadales	Succinivibrionaceae	Succinivibrio
OTU_1897	Bacteria	Bacteroidetes	Bacteroidia	Bacteroidales	Prevotellaceae	Prevotella
OTU_1898	Bacteria	Actinobacteria	Actinobacteria	Coriobacteriales	Coriobacteriaceae	Olsenella
OTU_1899	Bacteria	Bacteroidetes	Bacteroidia	Bacteroidales	Prevotellaceae	Prevotella
OTU_1900	Bacteria	Bacteroidetes	Bacteroidia	Bacteroidales	Prevotellaceae	Prevotella
OTU_1901	Bacteria	Firmicutes	Clostridia	Clostridiales	Ruminococcaceae
OTU_1902	Bacteria	Bacteroidetes	Bacteroidia	Bacteroidales	Prevotellaceae	Prevotella
OTU_1903	Bacteria	Firmicutes	Clostridia	Clostridiales
OTU_1904	Bacteria	Firmicutes	Clostridia	Clostridiales	Ruminococcaceae	Oscillibacter
OTU_1905	Bacteria	Bacteroidetes	Bacteroidia	Bacteroidales	Prevotellaceae	Prevotella
OTU_1906	Bacteria	Bacteroidetes	Bacteroidia	Bacteroidales	Prevotellaceae	Prevotella
OTU_1907	Bacteria	Firmicutes	Clostridia	Clostridiales	Lachnospiraceae
OTU_1908	Bacteria	Firmicutes	Clostridia	Clostridiales	Ruminococcaceae	Faecalibacterium
OTU_1909	Bacteria	Bacteroidetes	Bacteroidia	Bacteroidales	Prevotellaceae	Prevotella
OTU_1910	Bacteria	Firmicutes	Clostridia	Clostridiales	Ruminococcaceae
OTU_1911	Bacteria	Firmicutes	Clostridia	Clostridiales
OTU_1912	Bacteria	Firmicutes	Clostridia	Clostridiales	Ruminococcaceae
OTU_1913	Bacteria	Firmicutes	Clostridia	Clostridiales	Ruminococcaceae
OTU_1914	Bacteria	Bacteroidetes	Bacteroidia	Bacteroidales	Bacteroidaceae	Bacteroides
OTU_1915	Bacteria	Firmicutes	Clostridia	Clostridiales	Lachnospiraceae	Coprococcus
OTU_1916	Bacteria	Firmicutes	Clostridia	Clostridiales	Ruminococcaceae
OTU_1917	Bacteria	Firmicutes	Clostridia	Clostridiales	Ruminococcaceae	Faecalibacterium
OTU_1918	Bacteria	Firmicutes	Clostridia	Clostridiales	Ruminococcaceae
OTU_1919	Bacteria
OTU_1920	Bacteria	Firmicutes	Clostridia	Clostridiales	Ruminococcaceae	Faecalibacterium
OTU_1921	Bacteria	Firmicutes	Clostridia	Clostridiales	Clostridiaceae_1	Clostridium_sensu_stricto
OTU_1922	Bacteria	Bacteroidetes	Bacteroidia	Bacteroidales	Prevotellaceae	Prevotella
OTU_1923	Bacteria	Bacteroidetes	Bacteroidia	Bacteroidales	Bacteroidaceae	Bacteroides
OTU_1924	Bacteria	Firmicutes	Clostridia	Clostridiales	Ruminococcaceae	Subdoligranulum
OTU_1925	Bacteria	Bacteroidetes	Bacteroidia	Bacteroidales	Prevotellaceae	Prevotella
OTU_1926	Bacteria	Bacteroidetes	Bacteroidia	Bacteroidales	Prevotellaceae	Prevotella
OTU_1927	Bacteria	Bacteroidetes	Bacteroidia	Bacteroidales	Prevotellaceae	Prevotella
OTU_1928	Bacteria	Firmicutes	Clostridia	Clostridiales	Lachnospiraceae	Roseburia
OTU_1929	Bacteria	Firmicutes	Clostridia	Clostridiales	Ruminococcaceae	Oscillibacter
OTU_1930	Bacteria	Firmicutes	Clostridia	Clostridiales	Ruminococcaceae
OTU_1931	Bacteria	Firmicutes	Clostridia	Clostridiales	Ruminococcaceae	Oscillibacter
OTU_1932	Bacteria
OTU_1933	Bacteria	Bacteroidetes	Bacteroidia	Bacteroidales	Prevotellaceae
OTU_1934	Bacteria	Firmicutes	Clostridia	Clostridiales
OTU_1935	Bacteria	Firmicutes	Clostridia	Clostridiales	Ruminococcaceae	Ruminococcus
OTU_1936	Bacteria	Firmicutes	Clostridia	Clostridiales	Ruminococcaceae
OTU_1937	Bacteria	Bacteroidetes	Bacteroidia	Bacteroidales	Bacteroidaceae	Bacteroides
OTU_1938	Bacteria	Firmicutes	Clostridia	Clostridiales	Peptostreptococcaceae	Romboutsia
OTU_1939	Bacteria	Firmicutes	Clostridia	Clostridiales
OTU_1940	Bacteria	Firmicutes	Clostridia	Clostridiales	Ruminococcaceae
OTU_1941	Bacteria	Firmicutes	Clostridia	Clostridiales	Ruminococcaceae	Faecalibacterium
OTU_1942	Bacteria	Firmicutes	Clostridia	Clostridiales	Lachnospiraceae	Roseburia
OTU_1943	Bacteria	Firmicutes	Clostridia	Clostridiales	Lachnospiraceae
OTU_1944	Bacteria	Bacteroidetes	Bacteroidia	Bacteroidales	Prevotellaceae	Prevotella
OTU_1945	Bacteria	Firmicutes	Clostridia	Clostridiales	Lachnospiraceae	Roseburia
OTU_1946	Bacteria	Bacteroidetes	Bacteroidia	Bacteroidales	Prevotellaceae	Prevotella
OTU_1947	Bacteria	Firmicutes	Clostridia	Clostridiales	Ruminococcaceae
OTU_1948	Bacteria	Firmicutes	Clostridia	Clostridiales	Lachnospiraceae	Anaerostipes
OTU_1949	Bacteria	Firmicutes	Clostridia	Clostridiales	Ruminococcaceae	Faecalibacterium
OTU_1950	Bacteria	Bacteroidetes	Bacteroidia	Bacteroidales	Prevotellaceae	Prevotella
OTU_1951	Bacteria	Actinobacteria	Actinobacteria	Coriobacteriales	Coriobacteriaceae	Olsenella
OTU_1952	Bacteria	Bacteroidetes	Bacteroidia	Bacteroidales	Prevotellaceae	Prevotella
OTU_1953	Bacteria	Bacteroidetes	Bacteroidia	Bacteroidales	Porphyromonadaceae	Barnesiella
OTU_1954	Bacteria	Firmicutes	Clostridia	Clostridiales	Lachnospiraceae
OTU_1955	Bacteria	Firmicutes	Clostridia	Clostridiales	Lachnospiraceae	Blautia
OTU_1956	Bacteria	Bacteroidetes	Bacteroidia	Bacteroidales	Porphyromonadaceae	Odoribacter
OTU_1957	Bacteria	Firmicutes	Clostridia	Clostridiales	Ruminococcaceae
OTU_1958	Bacteria	Firmicutes	Negativicutes	Selenomonadales	Veillonellaceae	Allisonella
OTU_1959	Bacteria	Firmicutes	Erysipelotrichia	Erysipelotrichales	Erysipelotrichaceae	Holdemanella
OTU_1960	Bacteria	Bacteroidetes	Bacteroidia	Bacteroidales	Prevotellaceae	Prevotella
OTU_1961	Bacteria	Firmicutes	Negativicutes	Selenomonadales	Veillonellaceae	Dialister
OTU_1962	Bacteria	Proteobacteria	Betaproteobacteria	Burkholderiales	Sutterellaceae	Parasutterella
OTU_1963	Bacteria	Firmicutes	Clostridia	Clostridiales	Lachnospiraceae	Ruminococcus2
OTU_1964	Bacteria	Proteobacteria	Betaproteobacteria	Burkholderiales	Sutterellaceae	Parasutterella
OTU_1965	Bacteria	Firmicutes	Clostridia	Clostridiales	Ruminococcaceae
OTU_1966	Bacteria	Firmicutes	Clostridia	Clostridiales	Ruminococcaceae
OTU_1967	Bacteria	Bacteroidetes	Bacteroidia	Bacteroidales	Prevotellaceae	Prevotella
OTU_1968	Bacteria	Bacteroidetes	Bacteroidia	Bacteroidales	Bacteroidaceae	Bacteroides
OTU_1969	Bacteria	Firmicutes	Clostridia	Clostridiales	Clostridiaceae_1	Clostridium_sensu_stricto
OTU_1970	Bacteria	Firmicutes	Clostridia	Clostridiales	Ruminococcaceae	Faecalibacterium
OTU_1971	Bacteria	Firmicutes	Clostridia	Clostridiales	Ruminococcaceae
OTU_1972	Bacteria	Proteobacteria	Betaproteobacteria	Burkholderiales	Sutterellaceae	Parasutterella
OTU_1973	Bacteria
OTU_1974	Bacteria	Firmicutes	Clostridia	Clostridiales	Ruminococcaceae	Faecalibacterium
OTU_1975	Bacteria	Firmicutes	Clostridia	Clostridiales	Lachnospiraceae
OTU_1976	Bacteria	Firmicutes	Clostridia	Clostridiales	Ruminococcaceae	Faecalibacterium
OTU_1977	Bacteria	Firmicutes	Clostridia	Clostridiales	Lachnospiraceae	Roseburia
OTU_1978	Bacteria	Firmicutes	Negativicutes	Selenomonadales	Veillonellaceae	Megasphaera
OTU_1979	Bacteria	Firmicutes	Clostridia	Clostridiales	Ruminococcaceae
OTU_1980	Bacteria	Firmicutes	Clostridia	Clostridiales	Ruminococcaceae	Faecalibacterium
OTU_1981	Bacteria	Firmicutes	Clostridia	Clostridiales	Lachnospiraceae
OTU_1982	Bacteria	Actinobacteria	Actinobacteria	Actinomycetales	Corynebacteriaceae	Corynebacterium
OTU_1983	Bacteria	Firmicutes	Clostridia	Clostridiales	Ruminococcaceae	Faecalibacterium
OTU_1984	Bacteria	Firmicutes	Clostridia	Clostridiales	Ruminococcaceae
OTU_1985	Bacteria	Firmicutes	Clostridia	Clostridiales	Ruminococcaceae
OTU_1986	Bacteria	Bacteroidetes	Bacteroidia	Bacteroidales	Bacteroidaceae	Bacteroides
OTU_1987	Bacteria	Firmicutes	Clostridia	Clostridiales	Ruminococcaceae	Faecalibacterium
OTU_1988	Bacteria	Firmicutes	Negativicutes	Selenomonadales	Veillonellaceae	Allisonella
OTU_1989	Bacteria	Bacteroidetes	Bacteroidia	Bacteroidales
OTU_1990	Bacteria	Firmicutes	Clostridia	Clostridiales	Ruminococcaceae
OTU_1991	Bacteria	Firmicutes	Clostridia	Clostridiales	Ruminococcaceae	Faecalibacterium
OTU_1992	Bacteria	Actinobacteria	Actinobacteria	Coriobacteriales	Coriobacteriaceae	Slackia
OTU_1993	Bacteria	Bacteroidetes	Bacteroidia	Bacteroidales	Prevotellaceae
OTU_1994	Bacteria	Bacteroidetes	Bacteroidia	Bacteroidales	Porphyromonadaceae	Parabacteroides
OTU_1995	Bacteria	Firmicutes	Clostridia	Clostridiales
OTU_1996	Bacteria	Firmicutes	Clostridia	Clostridiales	Ruminococcaceae	Oscillibacter
OTU_1997	Bacteria	Firmicutes	Clostridia	Clostridiales	Lachnospiraceae
OTU_1998	Bacteria	Bacteroidetes	Bacteroidia	Bacteroidales	Prevotellaceae	Prevotella
OTU_1999	Bacteria	Firmicutes	Clostridia	Clostridiales	Ruminococcaceae	Faecalibacterium
[truncated: 2,511 more rows]
